# Supplementary material for: Cumulative oxygen deficit is a novel predictor for the timing of invasive mechanical ventilation in COVID-19 patients with respiratory distress
Source: PeerJ. 2020 Nov 27;8:e10497. doi: 10.7717/peerj.10497 (PMC7703393; doi:10.7717/peerj.10497)
Supplement: Supplemental Information 1 [file peerj-08-10497-s001.xlsx]

## Sheet: dtSurv
	endTime	mort	Age	tstart	tstop	Mort	RMode	PaCO2	PaO2	pH	Lactate	BE
1	36.2028	Alive	54	0	0.720139		OT	NA	NA	NA	NA	NA
2	36.2028	Alive	54	0.720139	0.836806		OT	28	95	7.54	1.7	2.3
3	36.2028	Alive	54	0.836806	0.905556		OT	35	62	7.5	1.7	3.7
4	36.2028	Alive	54	0.905556	1.55694		OT	33	50	7.51	2.2	3.4
5	36.2028	Alive	54	1.55694	2.70625		IV	33	50	7.51	2.2	3.4
6	36.2028	Alive	54	2.70625	2.70972		IV	94	76	7.18	2	4.4
7	36.2028	Alive	54	2.70972	3.65417		IV	94	76	7.18	2	4.4
8	36.2028	Alive	54	3.65417	4.64375		IV	56	50	7.41	1.8	9.4
9	36.2028	Alive	54	4.64375	5.64722		IV	71	82	7.37	1.4	13.5
10	36.2028	Alive	54	5.64722	5.84444		IV	71	82	7.37	1.4	13.5
11	36.2028	Alive	54	5.84444	5.97847		IV	73	110	7.4	1.3	17.3
12	36.2028	Alive	54	5.97847	6.65139		IV	71.9	69	7.36	1.3	11.9
13	36.2028	Alive	54	6.65139	6.69722		IV	71.9	69	7.36	1.3	11.9
14	36.2028	Alive	54	6.69722	7.57083		IV	78	59	7.37	1.2	18
15	36.2028	Alive	54	7.57083	8.50625		IV	78	59	7.37	1.2	18
16	36.2028	Alive	54	8.50625	8.59861		IV	83	72	7.35	1.7	16.9
17	36.2028	Alive	54	8.59861	9.64861		IV	83	72	7.35	1.7	16.9
18	36.2028	Alive	54	9.64861	10.4104		IV	83	72	7.35	1.7	16.9
19	36.2028	Alive	54	10.4104	10.6778		IV	63	77	7.47	1.2	19.3
20	36.2028	Alive	54	10.6778	11.4993		IV	63	77	7.47	1.2	19.3
21	36.2028	Alive	54	11.4993	11.9007		IV	54	105	7.52	1.1	18.9
22	36.2028	Alive	54	11.9007	12.4674		IV	54	105	7.52	1.1	18.9
23	36.2028	Alive	54	12.4674	12.6306		IV	62	114	7.42	0.9	14.2
24	36.2028	Alive	54	12.6306	13.4708		IV	62	114	7.42	0.9	14.2
25	36.2028	Alive	54	13.4708	13.7		IV	68	164	7.38	1.2	12
26	36.2028	Alive	54	13.7	14.1819		IV	68	164	7.38	1.2	12
27	36.2028	Alive	54	14.1819	14.4431		IV	85	127	7.33	0.7	16.1
28	36.2028	Alive	54	14.4431	14.6451		IV	72	68	7.4	0.7	17.1
29	36.2028	Alive	54	14.6451	15.6354		IV	72	68	7.4	0.7	17.1
30	36.2028	Alive	54	15.6354	15.6389		IV	68	58	7.41	1	16.2
31	36.2028	Alive	54	15.6389	15.6944		IV	68	77	7.4	0.7	16.4
32	36.2028	Alive	54	15.6944	16.4438		IV	68	77	7.4	0.7	16.4
33	36.2028	Alive	54	16.4438	16.6715		IV	62	99	7.42	0.5	13.7
34	36.2028	Alive	54	16.6715	17.4701		IV	62	99	7.42	0.5	13.7
35	36.2028	Alive	54	17.4701	17.6632		IV	76	119	7.35	0.7	13.1
36	36.2028	Alive	54	17.6632	18.6542		IV	76	119	7.35	0.7	13.1
37	36.2028	Alive	54	18.6542	19.5465		IV	76	119	7.35	0.7	13.1
38	36.2028	Alive	54	19.5465	19.6854		IV	76	71	7.36	1.1	14.9
39	36.2028	Alive	54	19.6854	20.5813		IV	76	71	7.36	1.1	14.9
40	36.2028	Alive	54	20.5813	20.6625		IV	91	77	7.3	2	14.7
41	36.2028	Alive	54	20.6625	20.9833		IV	91	77	7.3	2	14.7
42	36.2028	Alive	54	20.9833	21.6701		IV	56	93	7.45	0.6	13.3
43	36.2028	Alive	54	21.6701	22.6021		IV	56	93	7.45	0.6	13.3
44	36.2028	Alive	54	22.6021	22.6438		IV	56	93	7.45	0.6	13.3
45	36.2028	Alive	54	22.6438	22.6444		IV	58	114	7.45	0.5	14.1
46	36.2028	Alive	54	22.6444	22.6458		IV	60	96	7.43	1.1	13.5
47	36.2028	Alive	54	22.6458	22.8243		IV	55	126	7.46	0.7	13.1
48	36.2028	Alive	54	22.8243	22.825		IV	53	146	7.47	0.4	13
49	36.2028	Alive	54	22.825	22.834		IV	51	190	7.49	0.7	13.8
50	36.2028	Alive	54	22.834	22.9021		IV	47	142	7.52	1	13.9
51	36.2028	Alive	54	22.9021	22.9444		IV	48	70	7.48	1.9	10.7
52	36.2028	Alive	54	22.9444	23.1618		IV	45	134	7.51	1	11.6
53	36.2028	Alive	54	23.1618	23.3701		IV	44	89	7.51	1	10.9
54	36.2028	Alive	54	23.3701	23.625		IV	42	116	7.53	0.8	11.3
55	36.2028	Alive	54	23.625	23.641		NIV	42	116	7.53	0.8	11.3
56	36.2028	Alive	54	23.641	24.5347		NIV	38	144	7.56	0.9	11
57	36.2028	Alive	54	24.5347	24.659		NIV	36	164	7.57	0.8	10.2
58	36.2028	Alive	54	24.659	25.5056		NIV	36	164	7.57	0.8	10.2
59	36.2028	Alive	54	25.5056	25.6576		NIV	38	86	7.51	0.9	6.8
60	36.2028	Alive	54	25.6576	25.7785		NIV	38	86	7.51	0.9	6.8
61	36.2028	Alive	54	25.7785	26.1215		NIV	37	87	7.5	0.9	5.4
62	36.2028	Alive	54	26.1215	26.5875		NIV	37	90	7.51	0.8	6.1
63	36.2028	Alive	54	26.5875	27.6278		NIV	37	90	7.51	0.8	6.1
64	36.2028	Alive	54	27.6278	27.6319		NIV	34	160	7.5	0.7	3.3
65	36.2028	Alive	54	27.6319	27.6326		NIV	36	93	7.49	0.7	3.9
66	36.2028	Alive	54	27.6326	27.6486		NIV	33	126	7.53	0.8	4.9
67	36.2028	Alive	54	27.6486	28.684		NIV	33	126	7.53	0.8	4.9
68	36.2028	Alive	54	28.684	28.7125		HF	33	126	7.53	0.8	4.9
69	36.2028	Alive	54	28.7125	29.4694		HF	32	166	7.53	0.8	4.1
70	36.2028	Alive	54	29.4694	29.6854		HF	38	118	7.47	0.6	3.8
71	36.2028	Alive	54	29.6854	30.4688		HF	38	118	7.47	0.6	3.8
72	36.2028	Alive	54	30.4688	30.6757		HF	38	117	7.5	0.7	6.1
73	36.2028	Alive	54	30.6757	31.4736		HF	38	117	7.5	0.7	6.1
74	36.2028	Alive	54	31.4736	33.6042		HF	37	98	7.47	0.4	3.2
75	36.2028	Alive	54	33.6042	35.8549		HF	37	97	7.44	0.6	1.1
76	36.2028	Alive	54	35.8549	36.2028	Alive	HF	40	134	7.44	0.6	2.8
77	38.3757	Alive	66	0	0.196528		OT	NA	NA	NA	NA	NA
78	38.3757	Alive	66	0.196528	2.89306		OT	44	45	7.47	1.7	7.5
79	38.3757	Alive	66	2.89306	4.86944		OT	41	169	7.41	1.7	1.2
80	38.3757	Alive	66	4.86944	4.99653		OT	50	67	7.39	2.4	4.8
81	38.3757	Alive	66	4.99653	5.76389		NIV	50	67	7.39	2.4	4.8
82	38.3757	Alive	66	5.76389	6.75833		NIV	50	67	7.39	2.4	4.8
83	38.3757	Alive	66	6.75833	7.09514		NIV	55	52	7.33	0.9	2.1
84	38.3757	Alive	66	7.09514	7.82083		NIV	50	54	7.34	1	0.7
85	38.3757	Alive	66	7.82083	8.07569		NIV	50	54	7.34	1	0.7
86	38.3757	Alive	66	8.07569	8.89097		NIV	98	68	7.07	2.4	-3.2
87	38.3757	Alive	66	8.89097	8.93542		NIV	94	106	7.22	1.6	7.9
88	38.3757	Alive	66	8.93542	9.75208		IV	94	106	7.22	1.6	7.9
89	38.3757	Alive	66	9.75208	9.75903		IV	81	70	7.4	2	21.6
90	38.3757	Alive	66	9.75903	10.6514		IV	81	70	7.4	2	21.6
91	38.3757	Alive	66	10.6514	11.6514		IV	79	66	7.46	3.3	26.2
92	38.3757	Alive	66	11.6514	11.8042		IV	104	102	7.3	2.2	18.3
93	38.3757	Alive	66	11.8042	11.8715		IV	104	102	7.3	2.2	18.3
94	38.3757	Alive	66	11.8715	11.9847		IV	66	61	7.5	2.6	25
95	38.3757	Alive	66	11.9847	12.6299		IV	68	62	7.45	1.6	20.3
96	38.3757	Alive	66	12.6299	12.725		IV	79	78	7.44	1.4	25
97	38.3757	Alive	66	12.725	13.6743		IV	79	78	7.44	1.4	25
98	38.3757	Alive	66	13.6743	13.8896		IV	66	81	7.47	1.7	21.7
99	38.3757	Alive	66	13.8896	14.6403		IV	66	81	7.47	1.7	21.7
100	38.3757	Alive	66	14.6403	14.8653		IV	71	146	7.44	1.9	21.4
101	38.3757	Alive	66	14.8653	15.6118		IV	71	146	7.44	1.9	21.4
102	38.3757	Alive	66	15.6118	15.7451		IV	67	75	7.42	1.5	14.9
103	38.3757	Alive	66	15.7451	16.616		IV	67	75	7.42	1.5	14.9
104	38.3757	Alive	66	16.616	16.7333		IV	70	89	7.4	0.8	16.5
105	38.3757	Alive	66	16.7333	17.6521		IV	70	89	7.4	0.8	16.5
106	38.3757	Alive	66	17.6521	17.8042		IV	69	73	7.41	0.9	16.9
107	38.3757	Alive	66	17.8042	18.0917		IV	69	73	7.41	0.9	16.9
108	38.3757	Alive	66	18.0917	18.3639		IV	87	103	7.33	2	17.3
109	38.3757	Alive	66	18.3639	18.6493		IV	72	90	7.41	2.1	18.5
110	38.3757	Alive	66	18.6493	18.8319		IV	73	52	7.42	2.4	20.2
111	38.3757	Alive	66	18.8319	19.6667		IV	73	52	7.42	2.4	20.2
112	38.3757	Alive	66	19.6667	19.8035		IV	62	169	7.49	2	21.7
113	38.3757	Alive	66	19.8035	20.6535		IV	62	169	7.49	2	21.7
114	38.3757	Alive	66	20.6535	20.8229		IV	66	155	7.47	1.1	21.6
115	38.3757	Alive	66	20.8229	21.6653		IV	66	155	7.47	1.1	21.6
116	38.3757	Alive	66	21.6653	21.8		IV	69	114	7.41	0.8	17.1
117	38.3757	Alive	66	21.8	21.834		IV	62	66	7.43	1.6	14.6
118	38.3757	Alive	66	21.834	21.9097		IV	62	66	7.43	1.6	14.6
119	38.3757	Alive	66	21.9097	21.9993		IV	60	88	7.45	1.1	15.3
120	38.3757	Alive	66	21.9993	22.1743		IV	55	75	7.45	1.6	12.2
121	38.3757	Alive	66	22.1743	22.366		IV	53	76	7.45	2.1	11.1
122	38.3757	Alive	66	22.366	22.7701		IV	55	123	7.46	2.3	13.5
123	38.3757	Alive	66	22.7701	22.8042		IV	61	125	7.41	2.1	12.5
124	38.3757	Alive	66	22.8042	23.8514		NIV	61	125	7.41	2.1	12.5
125	38.3757	Alive	66	23.8514	24.7708		NIV	61	125	7.41	2.1	12.5
126	38.3757	Alive	66	24.7708	24.8174		HF	61	125	7.41	2.1	12.5
127	38.3757	Alive	66	24.8174	24.8188		HF	50	69	7.46	1.6	9.7
128	38.3757	Alive	66	24.8188	25.791		HF	47	97	7.49	1.1	11.2
129	38.3757	Alive	66	25.791	25.8139		HF	47	97	7.49	1.1	11.2
130	38.3757	Alive	66	25.8139	26.7076		HF	50	80	7.46	1.3	10.4
131	38.3757	Alive	66	26.7076	26.8049		HF	46	61	7.47	1.3	8.7
132	38.3757	Alive	66	26.8049	27.6771		HF	46	61	7.47	1.3	8.7
133	38.3757	Alive	66	27.6771	27.809		HF	46	91	7.47	1.4	8.7
134	38.3757	Alive	66	27.809	28.6958		HF	46	91	7.47	1.4	8.7
135	38.3757	Alive	66	28.6958	28.7625		HF	55	61	7.36	2.2	4.4
136	38.3757	Alive	66	28.7625	29.8007		HF	55	61	7.36	2.2	4.4
137	38.3757	Alive	66	29.8007	29.8493		HF	48	87	7.43	1.3	6.6
138	38.3757	Alive	66	29.8493	30.8778		HF	48	87	7.43	1.3	6.6
139	38.3757	Alive	66	30.8778	30.8854		HF	48	87	7.43	1.3	6.6
140	38.3757	Alive	66	30.8854	31.8361		HF	44	78	7.43	1.7	4.2
141	38.3757	Alive	66	31.8361	32.6458		HF	44	78	7.43	1.7	4.2
142	38.3757	Alive	66	32.6458	32.8292		HF	42	58	7.42	1.5	2.4
143	38.3757	Alive	66	32.8292	33.7972		HF	42	58	7.42	1.5	2.4
144	38.3757	Alive	66	33.7972	33.8167		HF	43	42	7.45	1.3	5.3
145	38.3757	Alive	66	33.8167	33.9521		HF	43	42	7.45	1.3	5.3
146	38.3757	Alive	66	33.9521	34.6285		HF	42	183	7.46	1.6	5.5
147	38.3757	Alive	66	34.6285	34.8035		HF	47	86	7.45	1.8	7.6
148	38.3757	Alive	66	34.8035	35.7771		HF	47	86	7.45	1.8	7.6
149	38.3757	Alive	66	35.7771	35.7819		HF	40	78	7.5	0.8	7.4
150	38.3757	Alive	66	35.7819	36.8049		HF	40	78	7.5	0.8	7.4
151	38.3757	Alive	66	36.8049	37.0167		OT	40	78	7.5	0.8	7.4
152	38.3757	Alive	66	37.0167	38.3757	Alive	OT	40	78	7.5	0.8	7.4
153	14	Died	68	0	0.586806		OT	NA	NA	NA	NA	NA
154	14	Died	68	0.586806	1.55208		OT	70	47	7.31	2.8	6.5
155	14	Died	68	1.55208	2.41806		IV	70	47	7.31	2.8	6.5
156	14	Died	68	2.41806	2.45069		IV	98	146	7.16	2.7	4.8
157	14	Died	68	2.45069	3.07014		IV	98	146	7.16	2.7	4.8
158	14	Died	68	3.07014	3.28681		IV	115	70	6.99	2.3	4.8
159	14	Died	68	3.28681	3.45833		IV	115	78	7.07	2.7	4.8
160	14	Died	68	3.45833	3.48958		IV	115	65	6.98	1.1	4.8
161	14	Died	68	3.48958	3.63819		IV	115	67	7.03	1.3	4.8
162	14	Died	68	3.63819	3.71806		IV	115	67	7.03	1.3	4.8
163	14	Died	68	3.71806	3.75208		IV	85	59	7.27	1.7	8.6
164	14	Died	68	3.75208	4.25417		IV	91	70	7.25	1.2	9.3
165	14	Died	68	4.25417	4.3625		IV	106	77	7.18	0.8	7.6
166	14	Died	68	4.3625	4.78472		IV	106	77	7.18	0.8	7.6
167	14	Died	68	4.78472	4.96806		IV	103	79	7.19	1	8
168	14	Died	68	4.96806	5.42153		IV	113	93	7.13	1.4	5.5
169	14	Died	68	5.42153	5.7		IV	113	93	7.13	1.4	5.5
170	14	Died	68	5.7	5.84167		IV	110	93	7.08	3.1	0.1
171	14	Died	68	5.84167	6.45347		IV	85	132	7.18	4.4	0.2
172	14	Died	68	6.45347	6.50069		IV	85	132	7.18	4.4	0.2
173	14	Died	68	6.50069	7.35208		IV	111	67	6.96	2.1	-9.6
174	14	Died	68	7.35208	7.91875		IV	111	67	6.96	2.1	-9.6
175	14	Died	68	7.91875	8.07847		IV	48	41	7.38	2.2	2.9
176	14	Died	68	8.07847	8.15278		IV	115	115	7.02	1.6	2.9
177	14	Died	68	8.15278	8.27569		IV	115	97	6.95	2	2.9
178	14	Died	68	8.27569	8.43403		IV	115	124	6.91	3.4	2.9
179	14	Died	68	8.43403	8.46528		IV	85	41	7.19	4.2	3.1
180	14	Died	68	8.46528	8.89653		IV	85	41	7.19	4.2	3.1
181	14	Died	68	8.89653	8.92222		IV	37	132	7.39	10.5	-2.2
182	14	Died	68	8.92222	8.99792		IV	41	84	7.49	1.4	7.2
183	14	Died	68	8.99792	9.09306		IV	38	151	7.3	13.8	-7.1
184	14	Died	68	9.09306	9.15278		IV	40	95	7.25	14.3	-9
185	14	Died	68	9.15278	9.22222		IV	41	110	7.31	13.9	-5.2
186	14	Died	68	9.22222	9.35208		IV	43	75	7.34	12.9	-2.4
187	14	Died	68	9.35208	9.48194		IV	41	98	7.38	13.2	-0.8
188	14	Died	68	9.48194	9.65069		IV	42	109	7.35	15	-2.2
189	14	Died	68	9.65069	9.98056		IV	46	76	7.23	15	-7.7
190	14	Died	68	9.98056	9.99306		IV	40	127	7.33	15	-4.4
191	14	Died	68	9.99306	10.059		ECMO	40	127	7.33	15	-4.4
192	14	Died	68	10.059	10.1361		ECMO	40	131	7.37	15	-2
193	14	Died	68	10.1361	10.2049		ECMO	38	122	7.41	13.2	-0.5
194	14	Died	68	10.2049	10.2215		ECMO	37	89	7.45	11.2	1.6
195	14	Died	68	10.2215	10.2549		ECMO	37	107	7.44	12.5	0.9
196	14	Died	68	10.2549	10.291		ECMO	39	92	7.42	10.5	0.8
197	14	Died	68	10.291	10.3271		ECMO	39	91	7.45	10.5	2.9
198	14	Died	68	10.3271	10.3903		ECMO	39	81	7.46	10.3	3.6
199	14	Died	68	10.3903	10.4264		ECMO	40	57	7.45	10.5	3.5
200	14	Died	68	10.4264	10.4583		ECMO	39	60	7.44	10.3	2.2
201	14	Died	68	10.4583	10.4903		ECMO	41	64	7.39	11.4	-0.2
202	14	Died	68	10.4903	10.4993		ECMO	41	64	7.39	11.4	-0.2
203	14	Died	68	10.4993	10.8819		ECMO	38	71	7.37	11.7	-3
204	14	Died	68	10.8819	10.9653		ECMO	37	77	7.31	8.6	-7
205	14	Died	68	10.9653	11.2951		ECMO	39	85	7.3	7.9	-6.7
206	14	Died	68	11.2951	11.3868		ECMO	39	82	7.3	7.5	-6.7
207	14	Died	68	11.3868	11.3993		ECMO	38	73	7.28	11	-8.2
208	14	Died	68	11.3993	11.4167		ECMO	35	73	7.36	8.2	-5.2
209	14	Died	68	11.4167	11.7139		ECMO	36	100	7.3	9.7	-8
210	14	Died	68	11.7139	12.1333		ECMO	36	100	7.3	9.7	-8
211	14	Died	68	12.1333	12.266		ECMO	38	81	7.35	10.1	-4.2
212	14	Died	68	12.266	12.3986		ECMO	38	156	7.47	10.3	3.8
213	14	Died	68	12.3986	12.4375		ECMO	38	156	7.47	10.3	3.8
214	14	Died	68	12.4375	12.6354		ECMO	39	57	7.46	13.8	3.7
215	14	Died	68	12.6354	12.7431		ECMO	35	79	7.39	15	-3.4
216	14	Died	68	12.7431	12.9604		ECMO	37	65	7.4	13.4	-1.7
217	14	Died	68	12.9604	13.2382		ECMO	32	77	7.37	14.1	-6.1
218	14	Died	68	13.2382	13.2542		ECMO	34	85	7.34	15	-6.8
219	14	Died	68	13.2542	13.4354		ECMO	31	130	7.37	15	-6.5
220	14	Died	68	13.4354	13.4785		ECMO	30	300	7.32	15	-9.6
221	14	Died	68	13.4785	13.5847		ECMO	30	300	7.32	15	-9.6
222	14	Died	68	13.5847	13.9785		ECMO	31	243	7.37	15	-6.6
223	14	Died	68	13.9785	14	Died	ECMO	28	388	7.35	15	-9.1
224	6	Died	56	0	1.34653		OT	NA	NA	NA	NA	NA
225	6	Died	56	1.34653	1.4125		NIV	NA	NA	NA	NA	NA
226	6	Died	56	1.4125	2.33333		NIV	40	35	7.44	4.3	2.8
227	6	Died	56	2.33333	2.47014		NIV	40	35	7.44	4.3	2.8
228	6	Died	56	2.47014	3.39375		NIV	39	55	7.43	3.9	1.6
229	6	Died	56	3.39375	3.53819		NIV	43	78	7.42	2.5	2.9
230	6	Died	56	3.53819	4.44375		NIV	43	78	7.42	2.5	2.9
231	6	Died	56	4.44375	4.80764		NIV	39	39	7.39	3.3	-1.2
232	6	Died	56	4.80764	5.39444		NIV	39	39	7.39	3.3	-1.2
233	6	Died	56	5.39444	6	Died	NIV	42	41	7.41	2.4	1.7
234	34	Alive	55	0	2.375		OT	NA	NA	NA	NA	NA
235	34	Alive	55	2.375	3.43889		OT	NA	NA	NA	NA	NA
236	34	Alive	55	3.43889	3.45486		OT	NA	NA	NA	NA	NA
237	34	Alive	55	3.45486	4.26806		OT	57	71	7.37	2.3	6
238	34	Alive	55	4.26806	4.45764		OT	45	89	7.49	0.7	9.8
239	34	Alive	55	4.45764	5.43958		OT	45	89	7.49	0.7	9.8
240	34	Alive	55	5.43958	6.42431		OT	45	89	7.49	0.7	9.8
241	34	Alive	55	6.42431	6.79167		OT	45	89	7.49	0.7	9.8
242	34	Alive	55	6.79167	6.93542		HF	45	89	7.49	0.7	9.8
243	34	Alive	55	6.93542	7.39583		HF	107.8	84	7.16	0.7	5.5
244	34	Alive	55	7.39583	7.54306		IV	107.8	84	7.16	0.7	5.5
245	34	Alive	55	7.54306	8.08125		IV	115	95	7.06	1.7	5.5
246	34	Alive	55	8.08125	8.50694		IV	67	104	7.422	2.1	16.8
247	34	Alive	55	8.50694	9.30347		IV	67	104	7.422	2.1	16.8
248	34	Alive	55	9.30347	9.47847		IV	54	72	7.45	3	11.6
249	34	Alive	55	9.47847	10.2229		IV	54	72	7.45	3	11.6
250	34	Alive	55	10.2229	10.441		IV	46	123	7.48	1.3	9.7
251	34	Alive	55	10.441	11.2333		NIV	46	123	7.48	1.3	9.7
252	34	Alive	55	11.2333	11.4479		NIV	45	119	7.48	1.1	9
253	34	Alive	55	11.4479	12.2972		NIV	45	119	7.48	1.1	9
254	34	Alive	55	12.2972	12.4729		NIV	47	131	7.47	1.1	9.3
255	34	Alive	55	12.4729	13.266		NIV	47	131	7.47	1.1	9.3
256	34	Alive	55	13.266	13.4757		NIV	46	94	7.47	1.2	8.7
257	34	Alive	55	13.4757	14.2368		NIV	46	94	7.47	1.2	8.7
258	34	Alive	55	14.2368	14.4917		NIV	45	85	7.48	1	8.9
259	34	Alive	55	14.4917	15.2972		NIV	45	85	7.48	1	8.9
260	34	Alive	55	15.2972	15.4583		NIV	52	69	7.43	1.1	8.2
261	34	Alive	55	15.4583	16.4688		OT	52	69	7.43	1.1	8.2
262	34	Alive	55	16.4688	17.2646		OT	52	69	7.43	1.1	8.2
263	34	Alive	55	17.2646	17.4243		OT	49	163	7.45	0.8	8.8
264	34	Alive	55	17.4243	18.2715		OT	49	163	7.45	0.8	8.8
265	34	Alive	55	18.2715	18.4632		OT	50	142	7.44	0.7	8.2
266	34	Alive	55	18.4632	19.4882		OT	50	142	7.44	0.7	8.2
267	34	Alive	55	19.4882	20.2847		OT	50	142	7.44	0.7	8.2
268	34	Alive	55	20.2847	20.4264		OT	49	169	7.43	0.9	6.8
269	34	Alive	55	20.4264	21.4639		OT	49	169	7.43	0.9	6.8
270	34	Alive	55	21.4639	22.5007		OT	49	169	7.43	0.9	6.8
271	34	Alive	55	22.5007	23.4438		OT	49	169	7.43	0.9	6.8
272	34	Alive	55	23.4438	23.4556		OT	51	119	7.43	1.4	7.9
273	34	Alive	55	23.4556	24.3604		OT	51	119	7.43	1.4	7.9
274	34	Alive	55	24.3604	25.4257		OT	51	119	7.43	1.4	7.9
275	34	Alive	55	25.4257	26.3014		OT	51	119	7.43	1.4	7.9
276	34	Alive	55	26.3014	26.4194		OT	51	163	7.45	1.1	10
277	34	Alive	55	26.4194	27.4806		OT	51	163	7.45	1.1	10
278	34	Alive	55	27.4806	28.4257		OT	51	163	7.45	1.1	10
279	34	Alive	55	28.4257	28.5146		OT	48	143	7.44	1.4	7.4
280	34	Alive	55	28.5146	29.4278		OT	48	143	7.44	1.4	7.4
281	34	Alive	55	29.4278	30.5097		OT	48	143	7.44	1.4	7.4
282	34	Alive	55	30.5097	31.4187		OT	48	143	7.44	1.4	7.4
283	34	Alive	55	31.4187	32.2583		OT	48	143	7.44	1.4	7.4
284	34	Alive	55	32.2583	32.4382		OT	51	143	7.42	1.3	6.8
285	34	Alive	55	32.4382	33.441		OT	51	143	7.42	1.3	6.8
286	34	Alive	55	33.441	34	Alive	OT	51	143	7.42	1.3	6.8
287	27	Alive	49	0	1.39306		OT	NA	NA	NA	NA	NA
288	27	Alive	49	1.39306	2.39792		NIV	NA	NA	NA	NA	NA
289	27	Alive	49	2.39792	3.40069		NIV	NA	NA	NA	NA	NA
290	27	Alive	49	3.40069	3.50764		OT	NA	NA	NA	NA	NA
291	27	Alive	49	3.50764	9.37014		OT	NA	NA	NA	NA	NA
292	27	Alive	49	9.37014	10.434		OT	NA	NA	NA	NA	NA
293	27	Alive	49	10.434	11.3875		OT	NA	NA	NA	NA	NA
294	27	Alive	49	11.3875	14.4597		OT	36	89	7.4	4.5	-2.1
295	27	Alive	49	14.4597	15.3333		OT	44	106	7.43	2.6	4.2
296	27	Alive	49	15.3333	17.4486		OT	43	92	7.41	2.9	2.2
297	27	Alive	49	17.4486	18.4521		OT	43	92	7.41	2.9	2.2
298	27	Alive	49	18.4521	19.3958		OT	43	92	7.41	2.9	2.2
299	27	Alive	49	19.3958	20.3944		OT	43	92	7.41	2.9	2.2
300	27	Alive	49	20.3944	20.4208		OT	43	92	7.41	2.9	2.2
301	27	Alive	49	20.4208	21.4257		OT	40	71	7.44	2.3	2.8
302	27	Alive	49	21.4257	22.2715		OT	40	71	7.44	2.3	2.8
303	27	Alive	49	22.2715	24.4139		OT	41	115	7.45	1.9	4.1
304	27	Alive	49	24.4139	26.3868		OT	41	115	7.45	1.9	4.1
305	27	Alive	49	26.3868	27	Alive	OT	59	27	7.31	3.1	2
306	7	Died	77	0	2.44653		OT	NA	NA	NA	NA	NA
307	7	Died	77	2.44653	4.42014		OT	NA	NA	NA	NA	NA
308	7	Died	77	4.42014	5.37986		IV	NA	NA	NA	NA	NA
309	7	Died	77	5.37986	5.45417		IV	58	62	7.37	3	6.6
310	7	Died	77	5.45417	6.56806		IV	58	62	7.37	3	6.6
311	7	Died	77	6.56806	6.57292		IV	58	54	7.27	3	-0.9
312	7	Died	77	6.57292	6.66667		IV	55	61	7.27	3.5	-1.9
313	7	Died	77	6.66667	6.67292		IV	55	61	7.27	3.5	-1.9
314	7	Died	77	6.67292	6.78542		IV	70	69	7.17	3.1	-4.7
315	7	Died	77	6.78542	7	Died	IV	91	84	7.07	3.9	-7.1
316	20	Alive	45	0	0.586806		OT	NA	NA	NA	NA	NA
317	20	Alive	45	0.586806	2.39722		OT	44	94	7.41	1.5	2.8
318	20	Alive	45	2.39722	2.47153		OT	48	147	7.35	1.6	0.1
319	20	Alive	45	2.47153	3.35833		OT	48	147	7.35	1.6	0.1
320	20	Alive	45	3.35833	3.44375		OT	48	147	7.35	1.6	0.1
321	20	Alive	45	3.44375	4.52222		OT	43	111	7.35	2.8	-2
322	20	Alive	45	4.52222	5.40347		OT	43	111	7.35	2.8	-2
323	20	Alive	45	5.40347	7.39375		OT	45	86	7.39	1.7	1.7
324	20	Alive	45	7.39375	8.35139		OT	47	178	7.34	2.1	-0.7
325	20	Alive	45	8.35139	11.3785		OT	47	178	7.34	2.1	-0.7
326	20	Alive	45	11.3785	11.6299		OT	44	203	7.39	1.6	1.4
327	20	Alive	45	11.6299	13.3681		OT	44	203	7.39	1.6	1.4
328	20	Alive	45	13.3681	17.3618		OT	44	203	7.39	1.6	1.4
329	20	Alive	45	17.3618	20	Alive	OT	46	84	7.39	1.7	2.4
330	52	Alive	33	0	3.34861		OT	NA	NA	NA	NA	NA
331	52	Alive	33	3.34861	5.38194		OT	NA	NA	NA	NA	NA
332	52	Alive	33	5.38194	5.52083		OT	NA	NA	NA	NA	NA
333	52	Alive	33	5.52083	5.98125		OT	42	39	7.37	2.1	-1.1
334	52	Alive	33	5.98125	6.40347		OT	31	42	7.44	2.5	-2.1
335	52	Alive	33	6.40347	6.44792		ECMO	31	42	7.44	2.5	-2.1
336	52	Alive	33	6.44792	6.82639		ECMO	32	39	7.47	1.8	0.3
337	52	Alive	33	6.82639	7.41458		ECMO	31	43	7.49	2.2	0.8
338	52	Alive	33	7.41458	8.17083		ECMO	33	34	7.48	2.2	1.2
339	52	Alive	33	8.17083	9.39514		ECMO	33	34	7.48	2.2	1.2
340	52	Alive	33	9.39514	9.45347		ECMO	55	69	7.32	1.1	1.8
341	52	Alive	33	9.45347	10.4271		ECMO	55	69	7.32	1.1	1.8
342	52	Alive	33	10.4271	10.5979		ECMO	55	69	7.32	1.1	1.8
343	52	Alive	33	10.5979	10.9333		ECMO	50	49	7.4	2.8	5
344	52	Alive	33	10.9333	11.3896		ECMO	62	64	7.36	2.6	7.7
345	52	Alive	33	11.3896	11.4875		ECMO	60	71	7.39	2.6	9.3
346	52	Alive	33	11.4875	11.8597		ECMO	60	71	7.39	2.6	9.3
347	52	Alive	33	11.8597	12.7118		ECMO	41	68	7.49	2.8	7.1
348	52	Alive	33	12.7118	13.6861		ECMO	41	68	7.49	2.8	7.1
349	52	Alive	33	13.6861	14.7431		ECMO	41	68	7.49	2.8	7.1
350	52	Alive	33	14.7431	15.3868		ECMO	41	68	7.49	2.8	7.1
351	52	Alive	33	15.3868	15.7035		ECMO	56	69	7.35	2.3	4.2
352	52	Alive	33	15.7035	15.9764		ECMO	56	69	7.35	2.3	4.2
353	52	Alive	33	15.9764	17.2806		ECMO	49	83	7.4	2.8	4.9
354	52	Alive	33	17.2806	17.6722		ECMO	45	68	7.44	2	5.8
355	52	Alive	33	17.6722	19.3028		ECMO	67	62	7.34	1.3	8.9
356	52	Alive	33	19.3028	20.3778		ECMO	62	44	7.38	1	10
357	52	Alive	33	20.3778	21.3917		ECMO	51	72	7.46	1.6	10.9
358	52	Alive	33	21.3917	22.2979		ECMO	41	80	7.49	1.4	7.2
359	52	Alive	33	22.2979	22.4611		ECMO	49	73	7.41	0.6	5.5
360	52	Alive	33	22.4611	22.7868		ECMO	65	71	7.27	0.8	5.5
361	52	Alive	33	22.7868	22.8958		ECMO	54	84	7.34	0.8	2.7
362	52	Alive	33	22.8958	23.5556		IV	54	84	7.34	0.8	2.7
363	52	Alive	33	23.5556	23.6132		IV	47.3	59	7.42	0.8	5.5
364	52	Alive	33	23.6132	24.3847		IV	47.3	59	7.42	0.8	5.5
365	52	Alive	33	24.3847	24.4424		IV	47.3	59	7.42	0.8	5.5
366	52	Alive	33	24.4424	25.4167		IV	55	63	7.36	0.7	4.7
367	52	Alive	33	25.4167	25.8993		IV	55	63	7.36	0.7	4.7
368	52	Alive	33	25.8993	26.3181		IV	45	78	7.46	0.7	7.4
369	52	Alive	33	26.3181	26.4944		IV	53	140	7.39	1.9	6.3
370	52	Alive	33	26.4944	27.0951		IV	45	67	7.44	2.2	5.8
371	52	Alive	33	27.0951	27.2444		IV	42	92	7.47	2.3	6.3
372	52	Alive	33	27.2444	27.3958		IV	43	111	7.44	2.1	4.6
373	52	Alive	33	27.3958	27.4826		IV	43	111	7.44	2.1	4.6
374	52	Alive	33	27.4826	27.5882		IV	44	85	7.45	1.4	6
375	52	Alive	33	27.5882	27.9167		IV	42	67	7.45	1.6	4.8
376	52	Alive	33	27.9167	28.0708		IV	43	105	7.45	1.8	5.4
377	52	Alive	33	28.0708	28.2361		IV	40	111	7.44	2.4	2.8
378	52	Alive	33	28.2361	28.4403		IV	44	87	7.44	1.8	5.2
379	52	Alive	33	28.4403	28.4931		IV	44	87	7.44	1.8	5.2
380	52	Alive	33	28.4931	29.2965		IV	46	64	7.42	1.3	4.7
381	52	Alive	33	29.2965	29.3958		IV	44	104	7.45	1.9	6
382	52	Alive	33	29.3958	29.4812		IV	44	104	7.45	1.9	6
383	52	Alive	33	29.4812	29.6812		HF	44	104	7.45	1.9	6
384	52	Alive	33	29.6812	30.2646		HF	41	65	7.46	1.1	4.9
385	52	Alive	33	30.2646	30.4583		HF	42	79	7.47	0.8	6.3
386	52	Alive	33	30.4583	30.9604		NIV	42	79	7.47	0.8	6.3
387	52	Alive	33	30.9604	31.2403		NIV	39	104	7.49	0.7	5.9
388	52	Alive	33	31.2403	31.4868		NIV	44	87	7.45	0.8	5.8
389	52	Alive	33	31.4868	31.5979		HF	44	87	7.45	0.8	5.8
390	52	Alive	33	31.5979	32.2535		HF	40	90	7.48	3.2	5.8
391	52	Alive	33	32.2535	32.4951		HF	46	81	7.45	1.3	7.1
392	52	Alive	33	32.4951	33.2722		NIV	46	81	7.45	1.3	7.1
393	52	Alive	33	33.2722	34.2514		NIV	51	59	7.44	1.4	9
394	52	Alive	33	34.2514	34.441		NIV	51	78	7.45	1.6	9.7
395	52	Alive	33	34.441	35.291		HF	51	78	7.45	1.6	9.7
396	52	Alive	33	35.291	36.2368		HF	43	117	7.5	0.9	9.3
397	52	Alive	33	36.2368	37.2896		HF	53	61	7.43	1.5	9.3
398	52	Alive	33	37.2896	39.441		HF	46	98	7.49	1.6	10.4
399	52	Alive	33	39.441	40.3854		HF	46	98	7.49	1.6	10.4
400	52	Alive	33	40.3854	40.441		HF	46	98	7.49	1.6	10.4
401	52	Alive	33	40.441	40.4431		HF	46	89	7.45	0.8	7
402	52	Alive	33	40.4431	41.4382		HF	44	92	7.44	1.4	5.1
403	52	Alive	33	41.4382	41.5333		HF	42	93	7.45	2	4.7
404	52	Alive	33	41.5333	42.3319		HF	42	93	7.45	2	4.7
405	52	Alive	33	42.3319	43.3014		HF	45	129	7.42	1.1	4.1
406	52	Alive	33	43.3014	43.4181		HF	49	88	7.43	0.5	6.9
407	52	Alive	33	43.4181	44.4139		OT	49	88	7.43	0.5	6.9
408	52	Alive	33	44.4139	45.459		OT	49	108	7.39	2.9	4.1
409	52	Alive	33	45.459	46.5097		OT	49	108	7.39	2.9	4.1
410	52	Alive	33	46.5097	49.2583		OT	47	84	7.41	1	4.4
411	52	Alive	33	49.2583	52	Alive	OT	44	98	7.43	0.9	4.3
412	31.5326	Alive	77	0	0.0986111		OT	NA	NA	NA	NA	NA
413	31.5326	Alive	77	0.0986111	0.963889		OT	42	174	7.41	1.8	1.7
414	31.5326	Alive	77	0.963889	1.84722		OT	42	174	7.41	1.8	1.7
415	31.5326	Alive	77	1.84722	2.92292		OT	44	83	7.37	2	-0.3
416	31.5326	Alive	77	2.92292	7.00347		OT	43	97	7.43	1.5	3.6
417	31.5326	Alive	77	7.00347	7.83611		OT	43	97	7.43	1.5	3.6
418	31.5326	Alive	77	7.83611	7.95972		OT	46	71	7.39	2	2.3
419	31.5326	Alive	77	7.95972	8.77778		OT	46	71	7.39	2	2.3
420	31.5326	Alive	77	8.77778	9.76458		OT	38	88	7.45	1.1	2.4
421	31.5326	Alive	77	9.76458	10.8299		OT	42	94	7.43	0.9	3.2
422	31.5326	Alive	77	10.8299	11.7979		OT	42	86	7.46	1	5.5
423	31.5326	Alive	77	11.7979	12.0139		OT	43	107	7.45	1.2	5.1
424	31.5326	Alive	77	12.0139	12.7743		OT	43	107	7.45	1.2	5.1
425	31.5326	Alive	77	12.7743	13.0007		OT	43	43	7.43	1.1	3.7
426	31.5326	Alive	77	13.0007	13.8285		OT	43	43	7.43	1.1	3.7
427	31.5326	Alive	77	13.8285	15.0118		OT	41	79	7.45	0.8	4.1
428	31.5326	Alive	77	15.0118	15.7979		OT	41	79	7.45	0.8	4.1
429	31.5326	Alive	77	15.7979	17.7708		OT	39	115	7.45	1.1	3
430	31.5326	Alive	77	17.7708	19.8569		OT	39	68	7.48	1	5.1
431	31.5326	Alive	77	19.8569	19.8604		OT	36	33	7.46	1.8	1.8
432	31.5326	Alive	77	19.8604	19.9076		OT	36	33	7.46	1.8	1.8
433	31.5326	Alive	77	19.9076	21.0132		OT	35	58	7.45	2.9	0.6
434	31.5326	Alive	77	21.0132	21.9389		HF	35	58	7.45	2.9	0.6
435	31.5326	Alive	77	21.9389	21.9743		HF	35	58	7.45	2.9	0.6
436	31.5326	Alive	77	21.9743	21.9764		HF	38	85	7.43	1.7	0.9
437	31.5326	Alive	77	21.9764	22.9326		HF	41	45	7.43	2.1	2.6
438	31.5326	Alive	77	22.9326	23.8646		HF	41	45	7.43	2.1	2.6
439	31.5326	Alive	77	23.8646	23.9542		HF	45	108	7.45	1.1	6.6
440	31.5326	Alive	77	23.9542	26.0208		OT	45	108	7.45	1.1	6.6
441	31.5326	Alive	77	26.0208	26.9583		OT	45	108	7.45	1.1	6.6
442	31.5326	Alive	77	26.9583	29.0007		OT	44	133	7.47	1.1	7.4
443	31.5326	Alive	77	29.0007	30.791		OT	44	133	7.47	1.1	7.4
444	31.5326	Alive	77	30.791	31.5326	Alive	OT	43	152	7.45	1	5.3
445	33.2396	Died	68	0	0.954167		OT	NA	NA	NA	NA	NA
446	33.2396	Died	68	0.954167	1.64722		NIV	NA	NA	NA	NA	NA
447	33.2396	Died	68	1.64722	3.00556		NIV	NA	NA	NA	NA	NA
448	33.2396	Died	68	3.00556	3.70139		NIV	NA	NA	NA	NA	NA
449	33.2396	Died	68	3.70139	3.73056		NIV	NA	NA	NA	NA	NA
450	33.2396	Died	68	3.73056	4.62986		NIV	97	95	7.28	3	15.6
451	33.2396	Died	68	4.62986	4.82708		NIV	38	55	7.52	2.1	7.6
452	33.2396	Died	68	4.82708	5.69097		NIV	38	55	7.52	2.1	7.6
453	33.2396	Died	68	5.69097	6.84375		IV	38	55	7.52	2.1	7.6
454	33.2396	Died	68	6.84375	7.71597		IV	38	55	7.52	2.1	7.6
455	33.2396	Died	68	7.71597	8.58056		IV	38	55	7.52	2.1	7.6
456	33.2396	Died	68	8.58056	8.62292		IV	38	55	7.52	2.1	7.6
457	33.2396	Died	68	8.62292	9.09375		IV	45	90	7.5	1.9	10.8
458	33.2396	Died	68	9.09375	9.25833		IV	45	90	7.5	1.9	10.8
459	33.2396	Died	68	9.25833	9.39306		IV	100	80	7.24	1.6	12.2
460	33.2396	Died	68	9.39306	9.55764		IV	93	140	7.25	1.4	10.8
461	33.2396	Died	68	9.55764	9.69792		IV	100	151	7.23	2.2	10.2
462	33.2396	Died	68	9.69792	9.79167		IV	100	151	7.23	2.2	10.2
463	33.2396	Died	68	9.79167	10.484		IV	100	151	7.23	2.2	10.2
464	33.2396	Died	68	10.484	10.7396		IV	56	107	7.47	1.5	15.2
465	33.2396	Died	68	10.7396	11.4778		IV	56	107	7.47	1.5	15.2
466	33.2396	Died	68	11.4778	11.7264		IV	71	70	7.36	1.4	12.3
467	33.2396	Died	68	11.7264	12.5368		IV	71	70	7.36	1.4	12.3
468	33.2396	Died	68	12.5368	12.7007		IV	99	84	7.25	1.2	12.9
469	33.2396	Died	68	12.7007	13.5056		IV	99	84	7.25	1.2	12.9
470	33.2396	Died	68	13.5056	13.7021		IV	81	53	7.35	1.8	13.1
471	33.2396	Died	68	13.7021	13.9333		IV	81	53	7.35	1.8	13.1
472	33.2396	Died	68	13.9333	14.0326		IV	80	58	7.28	2.5	9
473	33.2396	Died	68	14.0326	14.1562		IV	88	67	7.24	1.2	9
474	33.2396	Died	68	14.1562	14.4785		IV	88	64	7.24	1.3	8.9
475	33.2396	Died	68	14.4785	14.4819		IV	82	91	7.13	4.3	-2.7
476	33.2396	Died	68	14.4819	14.5174		IV	86	70	7.16	3.7	0.9
477	33.2396	Died	68	14.5174	14.6208		IV	68	92	7.14	7.3	-6.2
478	33.2396	Died	68	14.6208	14.825		IV	68	92	7.14	7.3	-6.2
479	33.2396	Died	68	14.825	33.2396	Died	IV	76	80	7.1	12.5	-6.1
480	34.375	Died	73	0	0.193056		OT	NA	NA	NA	NA	NA
481	34.375	Died	73	0.193056	0.730556		OT	33	40	7.47	4.5	0.9
482	34.375	Died	73	0.730556	1.27778		NIV	33	40	7.47	4.5	0.9
483	34.375	Died	73	1.27778	1.81042		NIV	42	71	7.46	3.6	5.5
484	34.375	Died	73	1.81042	2.83611		NIV	42	71	7.46	3.6	5.5
485	34.375	Died	73	2.83611	2.89236		IV	42	71	7.46	3.6	5.5
486	34.375	Died	73	2.89236	3.07778		IV	42	71	7.51	3.6	9.5
487	34.375	Died	73	3.07778	4.83333		IV	48	69	7.36	5.8	1
488	34.375	Died	73	4.83333	4.84306		IV	48	69	7.36	5.8	1
489	34.375	Died	73	4.84306	34.375	Died	IV	50	83	7.29	7.8	-3.4
490	22.2479	Alive	85	0	1.73403		OT	NA	NA	NA	NA	NA
491	22.2479	Alive	85	1.73403	2.76319		OT	NA	NA	NA	NA	NA
492	22.2479	Alive	85	2.76319	3.71944		OT	NA	NA	NA	NA	NA
493	22.2479	Alive	85	3.71944	4.73403		OT	NA	NA	NA	NA	NA
494	22.2479	Alive	85	4.73403	4.90972		OT	NA	NA	NA	NA	NA
495	22.2479	Alive	85	4.90972	5.63194		OT	NA	NA	NA	NA	NA
496	22.2479	Alive	85	5.63194	6.61181		OT	NA	NA	NA	NA	NA
497	22.2479	Alive	85	6.61181	9.60069		OT	NA	NA	NA	NA	NA
498	22.2479	Alive	85	9.60069	10.6653		OT	NA	NA	NA	NA	NA
499	22.2479	Alive	85	10.6653	11.6035		OT	NA	NA	NA	NA	NA
500	22.2479	Alive	85	11.6035	15.634		OT	NA	NA	NA	NA	NA
501	22.2479	Alive	85	15.634	22.2479	Alive	OT	54	73	7.39	2.3	7
502	34	Alive	70	0	1.65139		OT	NA	NA	NA	NA	NA
503	34	Alive	70	1.65139	2.44792		OT	23	71	7.22	2.4	-16.7
504	34	Alive	70	2.44792	3.45694		OT	23	71	7.22	2.4	-16.7
505	34	Alive	70	3.45694	4.37778		OT	23	71	7.22	2.4	-16.7
506	34	Alive	70	4.37778	4.4625		OT	34	104	7.36	1.3	-5.4
507	34	Alive	70	4.4625	5.43125		OT	34	104	7.36	1.3	-5.4
508	34	Alive	70	5.43125	6.44028		OT	34	104	7.36	1.3	-5.4
509	34	Alive	70	6.44028	7.41667		OT	34	104	7.36	1.3	-5.4
510	34	Alive	70	7.41667	8.45764		OT	34	104	7.36	1.3	-5.4
511	34	Alive	70	8.45764	9.30347		HF	34	104	7.36	1.3	-5.4
512	34	Alive	70	9.30347	9.45139		HF	41	109	7.37	1	-1.5
513	34	Alive	70	9.45139	10.2757		HF	41	109	7.37	1	-1.5
514	34	Alive	70	10.2757	10.4326		HF	37	172	7.41	0.9	-1
515	34	Alive	70	10.4326	11.441		HF	37	172	7.41	0.9	-1
516	34	Alive	70	11.441	12.2972		HF	37	172	7.41	0.9	-1
517	34	Alive	70	12.2972	12.4819		HF	44	232	7.4	1.1	2.1
518	34	Alive	70	12.4819	13.266		OT	44	232	7.4	1.1	2.1
519	34	Alive	70	13.266	13.4181		OT	46	209	7.38	0.7	1.6
520	34	Alive	70	13.4181	14.259		OT	46	209	7.38	0.7	1.6
521	34	Alive	70	14.259	14.4514		OT	46	234	7.4	0.7	3.2
522	34	Alive	70	14.4514	15.2951		OT	46	234	7.4	0.7	3.2
523	34	Alive	70	15.2951	15.4465		OT	45	184	7.39	0.7	1.7
524	34	Alive	70	15.4465	16.509		OT	45	184	7.39	0.7	1.7
525	34	Alive	70	16.509	17.4465		OT	45	184	7.39	0.7	1.7
526	34	Alive	70	17.4465	18.2715		OT	45	184	7.39	0.7	1.7
527	34	Alive	70	18.2715	18.484		OT	42	152	7.43	0.9	3.2
528	34	Alive	70	18.484	19.4812		OT	42	152	7.43	0.9	3.2
529	34	Alive	70	19.4812	20.4549		OT	42	152	7.43	0.9	3.2
530	34	Alive	70	20.4549	26.5757		OT	42	152	7.43	0.9	3.2
531	34	Alive	70	26.5757	27.4465		OT	37	169	7.4	0.4	-1.7
532	34	Alive	70	27.4465	29.4354		OT	37	169	7.4	0.4	-1.7
533	34	Alive	70	29.4354	30.4896		OT	37	169	7.4	0.4	-1.7
534	34	Alive	70	30.4896	31.2639		OT	37	169	7.4	0.4	-1.7
535	34	Alive	70	31.2639	32.3861		OT	40	150	7.42	1	1.3
536	34	Alive	70	32.3861	33.4271		OT	40	150	7.42	1	1.3
537	34	Alive	70	33.4271	34	Alive	OT	40	150	7.42	1	1.3
538	26	Alive	57	0	1.47083		OT	NA	NA	NA	NA	NA
539	26	Alive	57	1.47083	1.48681		OT	NA	NA	NA	NA	NA
540	26	Alive	57	1.48681	2.38958		OT	34	86	7.45	3	-0.4
541	26	Alive	57	2.38958	2.39931		OT	39	59	7.46	1.1	3.7
542	26	Alive	57	2.39931	3.44583		OT	39	59	7.46	1.1	3.7
543	26	Alive	57	3.44583	4.41667		OT	39	59	7.46	1.1	3.7
544	26	Alive	57	4.41667	5.41667		OT	39	59	7.46	1.1	3.7
545	26	Alive	57	5.41667	6.53472		OT	39	59	7.46	1.1	3.7
546	26	Alive	57	6.53472	7.30347		HF	39	59	7.46	1.1	3.7
547	26	Alive	57	7.30347	7.44167		HF	40	69	7.44	2.3	2.8
548	26	Alive	57	7.44167	8.28403		HF	40	69	7.44	2.3	2.8
549	26	Alive	57	8.28403	8.44792		HF	39	104	7.45	1.7	2.9
550	26	Alive	57	8.44792	9.28194		HF	39	104	7.45	1.7	2.9
551	26	Alive	57	9.28194	9.45486		HF	39	114	7.45	1.6	2.9
552	26	Alive	57	9.45486	10.2972		HF	39	114	7.45	1.6	2.9
553	26	Alive	57	10.2972	10.4611		HF	42	72	7.43	1.6	3.2
554	26	Alive	57	10.4611	11.2965		HF	42	72	7.43	1.6	3.2
555	26	Alive	57	11.2965	11.441		HF	42	87	7.42	1.7	2.4
556	26	Alive	57	11.441	12.2368		HF	42	87	7.42	1.7	2.4
557	26	Alive	57	12.2368	12.4826		HF	41	98	7.44	1.5	3.3
558	26	Alive	57	12.4826	13.2951		HF	41	98	7.44	1.5	3.3
559	26	Alive	57	13.2951	13.4674		HF	45	87	7.43	1.4	4.8
560	26	Alive	57	13.4674	14.4542		OT	45	87	7.43	1.4	4.8
561	26	Alive	57	14.4542	15.2507		OT	45	87	7.43	1.4	4.8
562	26	Alive	57	15.2507	15.4563		OT	41	75	7.45	1.4	4
563	26	Alive	57	15.4563	16.2681		OT	41	75	7.45	1.4	4
564	26	Alive	57	16.2681	16.4792		OT	41	107	7.46	1.3	4.9
565	26	Alive	57	16.4792	17.5868		OT	41	107	7.46	1.3	4.9
566	26	Alive	57	17.5868	18.2854		OT	41	107	7.46	1.3	4.9
567	26	Alive	57	18.2854	18.5312		OT	40	157	7.5	1.5	7.4
568	26	Alive	57	18.5312	19.3813		OT	40	157	7.5	1.5	7.4
569	26	Alive	57	19.3813	20.4694		OT	40	157	7.5	1.5	7.4
570	26	Alive	57	20.4694	21.416		OT	40	157	7.5	1.5	7.4
571	26	Alive	57	21.416	21.4431		OT	40	157	7.5	1.5	7.4
572	26	Alive	57	21.4431	22.4806		OT	44	107	7.45	1.1	5.8
573	26	Alive	57	22.4806	26	Alive	OT	44	107	7.45	1.1	5.8
574	24.3049	Alive	73	0	0.927778		OT	NA	NA	NA	NA	NA
575	24.3049	Alive	73	0.927778	2.71389		OT	36	70	7.49	1.3	4
576	24.3049	Alive	73	2.71389	2.74236		OT	41	95	7.46	1.6	4.9
577	24.3049	Alive	73	2.74236	3.65417		OT	41	95	7.46	1.6	4.9
578	24.3049	Alive	73	3.65417	3.69444		OT	41	95	7.46	1.6	4.9
579	24.3049	Alive	73	3.69444	4.78472		OT	37	76	7.53	1.4	7.8
580	24.3049	Alive	73	4.78472	5.68194		OT	37	76	7.53	1.4	7.8
581	24.3049	Alive	73	5.68194	6.72153		OT	37	76	7.53	1.4	7.8
582	24.3049	Alive	73	6.72153	7.64375		OT	37	76	7.53	1.4	7.8
583	24.3049	Alive	73	7.64375	8.58056		OT	37	76	7.53	1.4	7.8
584	24.3049	Alive	73	8.58056	8.75139		OT	48	149	7.45	1.4	8.2
585	24.3049	Alive	73	8.75139	9.54861		OT	48	149	7.45	1.4	8.2
586	24.3049	Alive	73	9.54861	9.72986		OT	41	148	7.52	1.3	9.8
587	24.3049	Alive	73	9.72986	10.5396		OT	41	148	7.52	1.3	9.8
588	24.3049	Alive	73	10.5396	10.7451		OT	36	187	7.53	1	7
589	24.3049	Alive	73	10.7451	11.6028		OT	36	187	7.53	1	7
590	24.3049	Alive	73	11.6028	11.7549		OT	38	216	7.54	0.7	9.2
591	24.3049	Alive	73	11.7549	12.7757		OT	38	216	7.54	0.7	9.2
592	24.3049	Alive	73	12.7757	13.5458		OT	38	216	7.54	0.7	9.2
593	24.3049	Alive	73	13.5458	13.7625		OT	39	222	7.51	1.6	7.5
594	24.3049	Alive	73	13.7625	14.6007		OT	39	222	7.51	1.6	7.5
595	24.3049	Alive	73	14.6007	14.7771		OT	40	100	7.47	2.7	5
596	24.3049	Alive	73	14.7771	15.7812		OT	40	100	7.47	2.7	5
597	24.3049	Alive	73	15.7812	16.5701		OT	40	100	7.47	2.7	5
598	24.3049	Alive	73	16.5701	16.8083		OT	45	90	7.46	1.6	7.3
599	24.3049	Alive	73	16.8083	17.7889		OT	45	90	7.46	1.6	7.3
600	24.3049	Alive	73	17.7889	18.7458		OT	45	90	7.46	1.6	7.3
601	24.3049	Alive	73	18.7458	18.8		OT	45	90	7.46	1.6	7.3
602	24.3049	Alive	73	18.8	19.7431		OT	43	92	7.46	0.9	6.2
603	24.3049	Alive	73	19.7431	24.3049	Alive	OT	43	92	7.46	0.9	6.2
604	26.3056	Died	57	0	0.113889		OT	NA	NA	NA	NA	NA
605	26.3056	Died	57	0.113889	1.90347		OT	57	82	7.34	2.5	4.2
606	26.3056	Died	57	1.90347	2.8125		IV	57	82	7.34	2.5	4.2
607	26.3056	Died	57	2.8125	3.74097		IV	57	82	7.34	2.5	4.2
608	26.3056	Died	57	3.74097	4.69028		IV	57	82	7.34	2.5	4.2
609	26.3056	Died	57	4.69028	4.94236		IV	41	31	7.46	3.8	4.8
610	26.3056	Died	57	4.94236	5.64097		IV	41	31	7.46	3.8	4.8
611	26.3056	Died	57	5.64097	5.69583		IV	41	31	7.46	3.8	4.8
612	26.3056	Died	57	5.69583	6.72569		IV	93	77	7.29	1.7	14.8
613	26.3056	Died	57	6.72569	6.81597		IV	93	77	7.29	1.7	14.8
614	26.3056	Died	57	6.81597	7.03333		IV	74	63	7.4	1.6	18.1
615	26.3056	Died	57	7.03333	7.24236		IV	82	60	7.39	1.3	21.3
616	26.3056	Died	57	7.24236	7.70903		IV	93	65	7.29	1.6	13.2
617	26.3056	Died	57	7.70903	8.08542		IV	93	65	7.29	1.6	13.2
618	26.3056	Died	57	8.08542	8.24097		IV	63.7	48	7.46	1.6	18.8
619	26.3056	Died	57	8.24097	8.80625		IV	56.4	54	7.51	1.6	19.3
620	26.3056	Died	57	8.80625	8.95		IV	83	48	7.33	1	13.9
621	26.3056	Died	57	8.95	9.54375		IV	83	48	7.33	1	13.9
622	26.3056	Died	57	9.54375	9.66319		IV	55	75	7.32	0.8	16.6
623	26.3056	Died	57	9.66319	10.609		IV	55	75	7.32	0.8	16.6
624	26.3056	Died	57	10.609	10.6236		IV	68	48	7.36	1.6	11.4
625	26.3056	Died	57	10.6236	11.5813		IV	68	48	7.36	1.6	11.4
626	26.3056	Died	57	11.5813	11.7493		IV	90	58	7.32	1.2	15.4
627	26.3056	Died	57	11.7493	11.9208		IV	90	58	7.32	1.2	15.4
628	26.3056	Died	57	11.9208	12.5382		IV	75	134	7.34	1.5	12.9
629	26.3056	Died	57	12.5382	12.734		IV	101	50	7.27	0.9	16.2
630	26.3056	Died	57	12.734	13.6014		IV	101	50	7.27	0.9	16.2
631	26.3056	Died	57	13.6014	13.7458		IV	84	57	7.25	3.8	7.6
632	26.3056	Died	57	13.7458	14.1896		IV	84	57	7.25	3.8	7.6
633	26.3056	Died	57	14.1896	14.4576		IV	51	82	7.28	5.4	-3.3
634	26.3056	Died	57	14.4576	14.5708		IV	37	75	7.33	15	-5.8
635	26.3056	Died	57	14.5708	14.7382		IV	30	68	7.36	13.9	-7.7
636	26.3056	Died	57	14.7382	14.7854		IV	32	54	7.45	8.2	-1.6
637	26.3056	Died	57	14.7854	14.8451		ECMO	32	54	7.45	8.2	-1.6
638	26.3056	Died	57	14.8451	15.0049		ECMO	30	90	7.54	3	3.1
639	26.3056	Died	57	15.0049	15.1757		ECMO	31	98	7.53	3.7	3.1
640	26.3056	Died	57	15.1757	15.3806		ECMO	30	120	7.52	2	1.7
641	26.3056	Died	57	15.3806	15.5437		ECMO	29	171	7.46	1.8	-2.9
642	26.3056	Died	57	15.5437	15.5465		ECMO	28	158	7.5	1.8	-1.2
643	26.3056	Died	57	15.5465	15.6889		ECMO	29	176	7.48	1.6	-1.7
644	26.3056	Died	57	15.6889	15.7438		ECMO	29	176	7.48	1.6	-1.7
645	26.3056	Died	57	15.7438	15.891		ECMO	38	130	7.39	1.4	-1.8
646	26.3056	Died	57	15.891	16.0132		ECMO	38	133	7.37	1.4	-3
647	26.3056	Died	57	16.0132	16.284		ECMO	41	81	7.33	1.4	-4
648	26.3056	Died	57	16.284	16.4062		ECMO	30	112	7.34	1	-8.8
649	26.3056	Died	57	16.4062	16.559		ECMO	39	134	7.34	1.4	-4.4
650	26.3056	Died	57	16.559	16.7319		ECMO	35	141	7.34	1.1	-6.3
651	26.3056	Died	57	16.7319	16.7639		ECMO	44	82	7.33	1.3	-2.6
652	26.3056	Died	57	16.7639	17.2958		ECMO	44	82	7.33	1.3	-2.6
653	26.3056	Died	57	17.2958	17.5813		ECMO	44	70	7.35	1.4	-1.3
654	26.3056	Died	57	17.5813	17.5819		ECMO	46	76	7.35	1.2	-0.4
655	26.3056	Died	57	17.5819	17.7174		ECMO	47	60	7.34	1.4	-0.8
656	26.3056	Died	57	17.7174	17.7951		ECMO	45	103	7.36	1	-0.1
657	26.3056	Died	57	17.7951	17.8986		ECMO	45	103	7.36	1	-0.1
658	26.3056	Died	57	17.8986	18.091		ECMO	34	145	7.48	1.3	1.8
659	26.3056	Died	57	18.091	18.2208		ECMO	42	135	7.37	1	-1
660	26.3056	Died	57	18.2208	18.3903		ECMO	47	58	7.35	1.4	0.2
661	26.3056	Died	57	18.3903	18.5632		ECMO	42	71	7.37	1.3	-0.9
662	26.3056	Died	57	18.5632	18.8958		ECMO	44	83	7.33	1.1	-2.6
663	26.3056	Died	57	18.8958	18.8979		ECMO	46	90	7.35	0.9	-0.4
664	26.3056	Died	57	18.8979	18.9806		ECMO	45	85	7.36	1	-0.2
665	26.3056	Died	57	18.9806	19.4014		ECMO	45	85	7.36	1	-0.2
666	26.3056	Died	57	19.4014	19.5771		ECMO	45	99	7.35	1.2	-1
667	26.3056	Died	57	19.5771	19.6965		ECMO	42	94	7.37	0.8	-0.9
668	26.3056	Died	57	19.6965	19.8111		ECMO	42	94	7.37	0.8	-0.9
669	26.3056	Died	57	19.8111	19.8806		ECMO	43	79	7.37	0.6	-0.3
670	26.3056	Died	57	19.8806	20.0465		ECMO	46	67	7.34	0.9	-1
671	26.3056	Died	57	20.0465	20.2722		ECMO	44	77	7.36	0.9	-0.5
672	26.3056	Died	57	20.2722	20.391		ECMO	43	119	7.37	1	-0.3
673	26.3056	Died	57	20.391	20.5833		ECMO	41	67	7.49	0.9	7.2
674	26.3056	Died	57	20.5833	20.8292		ECMO	33	124	7.39	0.6	-4.6
675	26.3056	Died	57	20.8292	20.8813		ECMO	33	124	7.39	0.6	-4.6
676	26.3056	Died	57	20.8813	21.2208		ECMO	45	75	7.33	0.9	-2.1
677	26.3056	Died	57	21.2208	21.2215		ECMO	48	81	7.31	1	-1.9
678	26.3056	Died	57	21.2215	21.384		ECMO	46	90	7.35	1.1	-0.2
679	26.3056	Died	57	21.384	21.6458		ECMO	47	86	7.34	0.8	-0.4
680	26.3056	Died	57	21.6458	21.6493		ECMO	47	86	7.34	0.8	-0.4
681	26.3056	Died	57	21.6493	21.7278		ECMO	49	94	7.34	0.8	0.5
682	26.3056	Died	57	21.7278	21.8903		ECMO	49	78	7.33	0.8	-0.1
683	26.3056	Died	57	21.8903	21.9875		ECMO	48	118	7.34	0.8	0.1
684	26.3056	Died	57	21.9875	22.1958		ECMO	48	62	7.33	0.8	-0.7
685	26.3056	Died	57	22.1958	22.3799		ECMO	50	115	7.32	0.8	-0.3
686	26.3056	Died	57	22.3799	22.7549		ECMO	45	140	7.36	0.6	-0.1
687	26.3056	Died	57	22.7549	23.0535		ECMO	45	140	7.36	0.6	-0.1
688	26.3056	Died	57	23.0535	23.1236		ECMO	40	69	7.33	0.7	-4.4
689	26.3056	Died	57	23.1236	23.2382		ECMO	39	112	7.39	1	-1.3
690	26.3056	Died	57	23.2382	23.3861		ECMO	42	151	7.39	1.2	0.4
691	26.3056	Died	57	23.3861	23.7535		ECMO	44	62	7.38	0.9	0.8
692	26.3056	Died	57	23.7535	23.7736		ECMO	44	62	7.38	0.9	0.8
693	26.3056	Died	57	23.7736	23.7958		ECMO	44	97	7.38	0.8	0.8
694	26.3056	Died	57	23.7958	23.8958		ECMO	46	67	7.35	0.7	-0.3
695	26.3056	Died	57	23.8958	24.1861		ECMO	44	92	7.36	0.7	-0.5
696	26.3056	Died	57	24.1861	24.3208		ECMO	45	88	7.36	0.9	-0.2
697	26.3056	Died	57	24.3208	24.709		ECMO	46	64	7.36	0.9	0.4
698	26.3056	Died	57	24.709	24.7222		ECMO	46	128	7.35	0.6	-0.3
699	26.3056	Died	57	24.7222	24.7465		ECMO	46	128	7.35	0.6	-0.3
700	26.3056	Died	57	24.7465	24.7472		ECMO	42	121	7.41	0.8	1.8
701	26.3056	Died	57	24.7472	24.9278		ECMO	41	162	7.38	0.8	-0.8
702	26.3056	Died	57	24.9278	24.9347		ECMO	44	63	7.37	0.9	0.1
703	26.3056	Died	57	24.9347	24.9535		ECMO	47	60	7.35	0.8	0.2
704	26.3056	Died	57	24.9535	25.216		ECMO	46	77	7.35	1.1	-0.2
705	26.3056	Died	57	25.216	25.3722		ECMO	46	69	7.35	1	-0.3
706	26.3056	Died	57	25.3722	25.6597		ECMO	44	83	7.36	0.8	-0.5
707	26.3056	Died	57	25.6597	25.7417		ECMO	44	83	7.36	0.8	-0.5
708	26.3056	Died	57	25.7417	25.7437		ECMO	43	81	7.34	0.8	-2.4
709	26.3056	Died	57	25.7437	25.8868		ECMO	44	80	7.37	0.8	0.1
710	26.3056	Died	57	25.8868	25.9604		ECMO	43	59	7.37	0.9	-0.3
711	26.3056	Died	57	25.9604	26.0222		ECMO	41	85	7.39	1	-0.2
712	26.3056	Died	57	26.0222	26.1889		ECMO	41	91	7.41	1.2	1.3
713	26.3056	Died	57	26.1889	26.3056	Died	ECMO	42	80	7.39	1	0.4
714	18.4021	Alive	57	0	4.10486		OT	NA	NA	NA	NA	NA
715	18.4021	Alive	57	4.10486	7.77778		OT	41	73	7.41	1.5	1.2
716	18.4021	Alive	57	7.77778	10.7632		OT	41	73	7.41	1.5	1.2
717	18.4021	Alive	57	10.7632	17.8472		OT	41	73	7.41	1.5	1.2
718	18.4021	Alive	57	17.8472	18.4021	Alive	OT	41	73	7.41	1.5	1.2
719	18.2417	Died	57	0	0.109722		OT	NA	NA	NA	NA	NA
720	18.2417	Died	57	0.109722	0.654167		NIV	NA	NA	NA	NA	NA
721	18.2417	Died	57	0.654167	1.62222		NIV	35	32	7.48	3.3	2.5
722	18.2417	Died	57	1.62222	1.86944		NIV	36	50	7.46	4	1.8
723	18.2417	Died	57	1.86944	1.8875		IV	36	50	7.46	4	1.8
724	18.2417	Died	57	1.8875	2.92917		IV	36	50	7.46	4	1.8
725	18.2417	Died	57	2.92917	3.62292		NIV	36	50	7.46	4	1.8
726	18.2417	Died	57	3.62292	3.75903		NIV	36	50	7.46	4	1.8
727	18.2417	Died	57	3.75903	3.94444		NIV	84	50	7.31	2.3	10.3
728	18.2417	Died	57	3.94444	4.65833		NIV	62	50	7.43	2.3	15.1
729	18.2417	Died	57	4.65833	5.60764		IV	62	50	7.43	2.3	15.1
730	18.2417	Died	57	5.60764	5.84375		IV	36	172	7.34	0.8	-5.7
731	18.2417	Died	57	5.84375	6.61667		IV	36	172	7.34	0.8	-5.7
732	18.2417	Died	57	6.61667	6.95694		IV	36	172	7.34	0.8	-5.7
733	18.2417	Died	57	6.95694	7.05903		IV	115	80	7.25	0.9	-5.7
734	18.2417	Died	57	7.05903	7.26944		IV	92	65	7.38	1.3	25.8
735	18.2417	Died	57	7.26944	7.51944		IV	80	64	7.44	1.4	26.9
736	18.2417	Died	57	7.51944	7.64097		IV	97	95	7.35	1.3	23.1
737	18.2417	Died	57	7.64097	7.71389		IV	97	95	7.35	1.3	23.1
738	18.2417	Died	57	7.71389	8.63264		IV	81	73	7.4	1.5	22.6
739	18.2417	Died	57	8.63264	8.98611		IV	81	73	7.4	1.5	22.6
740	18.2417	Died	57	8.98611	9.71597		IV	114	172	7.12	2	-4.9
741	18.2417	Died	57	9.71597	9.75694		IV	114	172	7.12	2	-4.9
742	18.2417	Died	57	9.75694	10.6083		IV	81	52	7.44	2.2	26.8
743	18.2417	Died	57	10.6083	10.6292		IV	81	52	7.44	2.2	26.8
744	18.2417	Died	57	10.6292	11.0306		IV	96	68	7.38	1.2	28
745	18.2417	Died	57	11.0306	11.5174		IV	109	72	7.3	1.1	23.6
746	18.2417	Died	57	11.5174	11.7604		IV	93	77	7.33	1.1	18.9
747	18.2417	Died	57	11.7604	12.4847		IV	93	77	7.33	1.1	18.9
748	18.2417	Died	57	12.4847	12.7139		IV	88	72	7.29	1	12.4
749	18.2417	Died	57	12.7139	13.459		IV	88	72	7.29	1	12.4
750	18.2417	Died	57	13.459	13.6583		IV	81	71	7.33	1	13.1
751	18.2417	Died	57	13.6583	14.5375		IV	81	71	7.33	1	13.1
752	18.2417	Died	57	14.5375	14.7299		IV	81	65	7.37	1.1	14.6
753	18.2417	Died	57	14.7299	15.5062		IV	81	65	7.37	1.1	14.6
754	18.2417	Died	57	15.5062	16.5194		IV	93	70	7.25	1	11.6
755	18.2417	Died	57	16.5194	16.6021		IV	115	72	7.13	1.1	11.6
756	18.2417	Died	57	16.6021	16.6542		IV	115	72	7.13	1.1	11.6
757	18.2417	Died	57	16.6542	16.8264		IV	115	77	7.15	1.6	11.6
758	18.2417	Died	57	16.8264	17.2208		IV	115	67	7.23	1.4	11.6
759	18.2417	Died	57	17.2208	17.2215		IV	95	90	7.33	1	20.9
760	18.2417	Died	57	17.2215	17.3146		IV	93	60	7.32	0.8	19.1
761	18.2417	Died	57	17.3146	17.4132		IV	93	60	7.11	1.1	19.1
762	18.2417	Died	57	17.4132	17.5361		IV	115	76	7.17	1.4	19.1
763	18.2417	Died	57	17.5361	17.6375		IV	83	67	7.4	2.8	23.5
764	18.2417	Died	57	17.6375	17.6444		IV	83	67	7.4	2.8	23.5
765	18.2417	Died	57	17.6444	17.8667		IV	83	51	7.31	1.6	24
766	18.2417	Died	57	17.8667	18.0729		ECMO	83	51	7.31	1.6	24
767	18.2417	Died	57	18.0729	18.0965		ECMO	45	45	7.62	2.4	23
768	18.2417	Died	57	18.0965	18.1181		ECMO	44	29	7.64	2.2	24.3
769	18.2417	Died	57	18.1181	18.2319		ECMO	42	56	7.65	2.5	23.4
770	18.2417	Died	57	18.2319	18.2417	Died	ECMO	40	71	7.64	2.6	20.3
771	30.5396	Alive	56	0	0.39375		OT	NA	NA	NA	NA	NA
772	30.5396	Alive	56	0.39375	0.952083		NIV	NA	NA	NA	NA	NA
773	30.5396	Alive	56	0.952083	2.00694		NIV	35	40	7.44	2.9	0.1
774	30.5396	Alive	56	2.00694	2.93958		NIV	37	48	7.42	1.9	-0.3
775	30.5396	Alive	56	2.93958	3		NIV	34	83	7.43	2.9	-1.3
776	30.5396	Alive	56	3	4.02708		NIV	34	83	7.43	2.9	-1.3
777	30.5396	Alive	56	4.02708	4.99792		NIV	34	83	7.43	2.9	-1.3
778	30.5396	Alive	56	4.99792	6.03819		NIV	34	83	7.43	2.9	-1.3
779	30.5396	Alive	56	6.03819	6.88889		NIV	40	46	7.41	2.1	0.7
780	30.5396	Alive	56	6.88889	8.89514		NIV	40	46	7.41	2.1	0.7
781	30.5396	Alive	56	8.89514	9.90208		NIV	40	46	7.41	2.1	0.7
782	30.5396	Alive	56	9.90208	9.91458		NIV	52	211	7.34	3.2	1.4
783	30.5396	Alive	56	9.91458	10.916		OT	52	211	7.34	3.2	1.4
784	30.5396	Alive	56	10.916	11.8431		OT	50	82	7.37	2.1	2.7
785	30.5396	Alive	56	11.8431	11.9833		OT	47	77	7.37	2.2	1.2
786	30.5396	Alive	56	11.9833	13.0132		OT	47	77	7.37	2.2	1.2
787	30.5396	Alive	56	13.0132	13.9771		OT	47	77	7.37	2.2	1.2
788	30.5396	Alive	56	13.9771	14.8347		OT	47	77	7.37	2.2	1.2
789	30.5396	Alive	56	14.8347	14.991		OT	48	102	7.4	1.5	4.1
790	30.5396	Alive	56	14.991	15.8042		OT	48	102	7.4	1.5	4.1
791	30.5396	Alive	56	15.8042	16.0319		OT	45	134	7.41	2.1	3.3
792	30.5396	Alive	56	16.0319	16.8854		OT	45	134	7.41	2.1	3.3
793	30.5396	Alive	56	16.8854	17.7931		OT	45	134	7.41	2.1	3.3
794	30.5396	Alive	56	17.7931	17.984		OT	43	75	7.42	1.8	3
795	30.5396	Alive	56	17.984	18.3243		OT	43	75	7.42	1.8	3
796	30.5396	Alive	56	18.3243	19.0021		OT	43	75	7.42	1.8	3
797	30.5396	Alive	56	19.0021	19.809		OT	43	75	7.42	1.8	3
798	30.5396	Alive	56	19.809	19.9812		OT	45	118	7.39	1.4	1.8
799	30.5396	Alive	56	19.9812	20.8104		OT	45	118	7.39	1.4	1.8
800	30.5396	Alive	56	20.8104	20.9875		OT	44	109	7.39	1.3	1.3
801	30.5396	Alive	56	20.9875	22.0118		OT	44	109	7.39	1.3	1.3
802	30.5396	Alive	56	22.0118	22.9826		OT	44	109	7.39	1.3	1.3
803	30.5396	Alive	56	22.9826	23.0396		OT	44	109	7.39	1.3	1.3
804	30.5396	Alive	56	23.0396	23.9243		OT	39	90	7.47	1.5	4.4
805	30.5396	Alive	56	23.9243	24.0639		OT	38	57	7.4	2.8	-1.2
806	30.5396	Alive	56	24.0639	25.0556		OT	38	57	7.4	2.8	-1.2
807	30.5396	Alive	56	25.0556	26.0118		OT	38	57	7.4	2.8	-1.2
808	30.5396	Alive	56	26.0118	26.9049		OT	38	57	7.4	2.8	-1.2
809	30.5396	Alive	56	26.9049	27.9069		OT	38	57	7.4	2.8	-1.2
810	30.5396	Alive	56	27.9069	28.9264		OT	38	57	7.4	2.8	-1.2
811	30.5396	Alive	56	28.9264	30.5396	Alive	OT	50	179	7.35	2.3	1.4
812	19.4875	Alive	71	0	0.890972		OT	NA	NA	NA	NA	NA
813	19.4875	Alive	71	0.890972	0.978472		OT	38	62	7.45	2.2	2.4
814	19.4875	Alive	71	0.978472	1.90417		NIV	38	62	7.45	2.2	2.4
815	19.4875	Alive	71	1.90417	2.90208		HF	38	62	7.45	2.2	2.4
816	19.4875	Alive	71	2.90208	3.88542		HF	38	62	7.45	2.2	2.4
817	19.4875	Alive	71	3.88542	3.97986		HF	43	51	7.44	3.8	4.4
818	19.4875	Alive	71	3.97986	4.77153		HF	44	28	7.45	2.9	5.7
819	19.4875	Alive	71	4.77153	4.94097		HF	41	72	7.49	2.1	7.1
820	19.4875	Alive	71	4.94097	5.73264		OT	41	72	7.49	2.1	7.1
821	19.4875	Alive	71	5.73264	5.94514		OT	45	55	7.46	2.1	7.2
822	19.4875	Alive	71	5.94514	6.78333		OT	45	55	7.46	2.1	7.2
823	19.4875	Alive	71	6.78333	6.92361		OT	47	86	7.45	1.9	7.4
824	19.4875	Alive	71	6.92361	7.75278		OT	47	86	7.45	1.9	7.4
825	19.4875	Alive	71	7.75278	7.90764		OT	47	78	7.44	1.6	6.7
826	19.4875	Alive	71	7.90764	8.73542		OT	47	78	7.44	1.6	6.7
827	19.4875	Alive	71	8.73542	8.9875		OT	42	65	7.5	1.8	8.7
828	19.4875	Alive	71	8.9875	9.74097		OT	42	65	7.5	1.8	8.7
829	19.4875	Alive	71	9.74097	9.82361		OT	48	81	7.47	1.6	9.9
830	19.4875	Alive	71	9.82361	10.9056		OT	48	81	7.47	1.6	9.9
831	19.4875	Alive	71	10.9056	11.7285		OT	48	81	7.47	1.6	9.9
832	19.4875	Alive	71	11.7285	11.9854		OT	47	98	7.48	1.8	10.2
833	19.4875	Alive	71	11.9854	12.9986		OT	47	98	7.48	1.8	10.2
834	19.4875	Alive	71	12.9986	14.0965		OT	47	98	7.48	1.8	10.2
835	19.4875	Alive	71	14.0965	15.1222		OT	47	98	7.48	1.8	10.2
836	19.4875	Alive	71	15.1222	16.0368		OT	47	98	7.48	1.8	10.2
837	19.4875	Alive	71	16.0368	16.9042		OT	47	98	7.48	1.8	10.2
838	19.4875	Alive	71	16.9042	18.8521		OT	47	98	7.48	1.8	10.2
839	19.4875	Alive	71	18.8521	19.4875	Alive	OT	45	58	7.45	2.1	6.4
840	31.9583	Died	65	0	1.37569		OT	NA	NA	NA	NA	NA
841	31.9583	Died	65	1.37569	12.875		OT	30	188	7.36	1.1	-7.7
842	31.9583	Died	65	12.875	12.9097		OT	37	139	6.84	11.2	-25.5
843	31.9583	Died	65	12.9097	12.9347		IV	37	139	6.84	11.2	-25.5
844	31.9583	Died	65	12.9347	12.9514		IV	37	139	6.84	11.2	-25.5
845	31.9583	Died	65	12.9514	13.1854		IV	63	240	7.17	12.4	-5.1
846	31.9583	Died	65	13.1854	31.9583	Died	IV	63	240	7.17	12.4	-5.1
847	26.3056	Died	77	0	0.0972222		OT	NA	NA	NA	NA	NA
848	26.3056	Died	77	0.0972222	0.122222		IV	NA	NA	NA	NA	NA
849	26.3056	Died	77	0.122222	0.7		IV	59	60	7.16	8	-8.4
850	26.3056	Died	77	0.7	1.11944		IV	79	79	7.23	3.3	3.4
851	26.3056	Died	77	1.11944	1.21806		IV	79	79	7.23	3.3	3.4
852	26.3056	Died	77	1.21806	1.72222		IV	81	83	7.25	4.7	3.9
853	26.3056	Died	77	1.72222	1.74444		IV	81	83	7.25	4.7	3.9
854	26.3056	Died	77	1.74444	1.74792		IV	81	83	7.25	4.7	3.9
855	26.3056	Died	77	1.74792	1.79167		IV	81	83	7.25	4.7	3.9
856	26.3056	Died	77	1.79167	2.72222		IV	81	83	7.25	4.7	3.9
857	26.3056	Died	77	2.72222	2.93958		IV	81	83	7.25	4.7	3.9
858	26.3056	Died	77	2.93958	3.15278		IV	44	62	7.29	4.7	-5.3
859	26.3056	Died	77	3.15278	3.75278		IV	72	62	7.22	4.8	0.4
860	26.3056	Died	77	3.75278	4.71111		IV	72	62	7.22	4.8	0.4
861	26.3056	Died	77	4.71111	4.9625		IV	71	69	7.27	4.1	3.1
862	26.3056	Died	77	4.9625	5.72986		IV	71	69	7.27	4.1	3.1
863	26.3056	Died	77	5.72986	5.93542		IV	71	69	7.27	4.1	3.1
864	26.3056	Died	77	5.93542	6.29514		IV	77	109	7.13	4.7	3.1
865	26.3056	Died	77	6.29514	26.3056	Died	IV	77	109	7.13	4.7	3.1
866	25.2292	Alive	81	0	0.129861		OT	NA	NA	NA	NA	NA
867	25.2292	Alive	81	0.129861	1.63333		OT	31	41	7.46	3	-0.7
868	25.2292	Alive	81	1.63333	2.69861		OT	31	39.5	7.44	4.8	-2.2
869	25.2292	Alive	81	2.69861	4.56319		OT	28	33	7.51	3.1	-0.3
870	25.2292	Alive	81	4.56319	5.68403		IV	28	33	7.51	3.1	-0.3
871	25.2292	Alive	81	5.68403	6.63125		IV	28	33	7.51	3.1	-0.3
872	25.2292	Alive	81	6.63125	7.03958		IV	28	33	7.51	3.1	-0.3
873	25.2292	Alive	81	7.03958	7.71736		IV	45.1	98	7.35	3.1	-0.9
874	25.2292	Alive	81	7.71736	8.60625		IV	45.1	98	7.35	3.1	-0.9
875	25.2292	Alive	81	8.60625	8.66389		IV	44	131	7.46	0.9	6.9
876	25.2292	Alive	81	8.66389	9.50486		IV	44	131	7.46	0.9	6.9
877	25.2292	Alive	81	9.50486	9.64583		IV	47	80	7.46	1	8.8
878	25.2292	Alive	81	9.64583	10.4722		IV	47	80	7.46	1	8.8
879	25.2292	Alive	81	10.4722	10.7118		IV	42	97	7.48	1.6	6.9
880	25.2292	Alive	81	10.7118	11.3667		IV	42	97	7.48	1.6	6.9
881	25.2292	Alive	81	11.3667	11.4757		IV	41	151	7.54	1.4	11.5
882	25.2292	Alive	81	11.4757	11.6632		IV	53	86	7.43	1.2	9.8
883	25.2292	Alive	81	11.6632	12.5264		IV	53	86	7.43	1.2	9.8
884	25.2292	Alive	81	12.5264	12.7188		IV	47	128	7.49	0.7	11.5
885	25.2292	Alive	81	12.7188	13.4951		IV	47	128	7.49	0.7	11.5
886	25.2292	Alive	81	13.4951	13.7097		IV	48	143	7.48	0.9	11.1
887	25.2292	Alive	81	13.7097	14.4653		IV	48	143	7.48	0.9	11.1
888	25.2292	Alive	81	14.4653	14.6653		IV	45	111	7.45	0.9	6.6
889	25.2292	Alive	81	14.6653	15.4694		IV	45	111	7.45	0.9	6.6
890	25.2292	Alive	81	15.4694	15.7417		IV	49	97	7.43	0.9	7.5
891	25.2292	Alive	81	15.7417	16.5049		IV	49	97	7.43	0.9	7.5
892	25.2292	Alive	81	16.5049	16.7167		IV	43	111	7.48	0.6	7.8
893	25.2292	Alive	81	16.7167	17.4715		IV	43	111	7.48	0.6	7.8
894	25.2292	Alive	81	17.4715	17.7917		IV	49	80	7.45	1	9.2
895	25.2292	Alive	81	17.7917	18.5		IV	49	80	7.45	1	9.2
896	25.2292	Alive	81	18.5	18.6903		IV	50	59	7.42	0.8	7
897	25.2292	Alive	81	18.6903	19.5069		IV	50	59	7.42	0.8	7
898	25.2292	Alive	81	19.5069	19.7104		IV	53	126	7.42	0.5	9.1
899	25.2292	Alive	81	19.7104	20.5729		IV	53	126	7.42	0.5	9.1
900	25.2292	Alive	81	20.5729	20.709		IV	52	101	7.41	0.5	7.7
901	25.2292	Alive	81	20.709	21.6472		IV	52	101	7.41	0.5	7.7
902	25.2292	Alive	81	21.6472	22.7083		IV	52	101	7.41	0.5	7.7
903	25.2292	Alive	81	22.7083	23.6625		IV	52	101	7.41	0.5	7.7
904	25.2292	Alive	81	23.6625	23.6701		IV	52	101	7.41	0.5	7.7
905	25.2292	Alive	81	23.6701	23.6722		IV	44	64	7.5	1.6	10
906	25.2292	Alive	81	23.6722	23.9257		IV	42	56	7.53	1	11.3
907	25.2292	Alive	81	23.9257	24.1292		IV	47	86	7.47	0.5	9.5
908	25.2292	Alive	81	24.1292	24.666		IV	44	49	7.51	0.7	10.9
909	25.2292	Alive	81	24.666	24.6778		IV	46	56	7.49	1.2	10.4
910	25.2292	Alive	81	24.6778	25.1958		IV	46	56	7.49	1.2	10.4
911	25.2292	Alive	81	25.1958	25.2292	Alive	IV	47	58	7.49	1.1	11.3
912	23.4618	Alive	44	0	0.868056		OT	NA	NA	NA	NA	NA
913	23.4618	Alive	44	0.868056	1.84792		OT	NA	NA	NA	NA	NA
914	23.4618	Alive	44	1.84792	2.90833		HF	NA	NA	NA	NA	NA
915	23.4618	Alive	44	2.90833	3.92222		HF	NA	NA	NA	NA	NA
916	23.4618	Alive	44	3.92222	4.83403		HF	NA	NA	NA	NA	NA
917	23.4618	Alive	44	4.83403	4.92292		HF	45	110	7.36	3	-0.3
918	23.4618	Alive	44	4.92292	5.10694		HF	45	110	7.36	3	-0.3
919	23.4618	Alive	44	5.10694	6.70972		HF	45	110	7.36	3	-0.3
920	23.4618	Alive	44	6.70972	6.9625		HF	40	85	7.44	2.8	2.8
921	23.4618	Alive	44	6.9625	7.94097		HF	40	85	7.44	2.8	2.8
922	23.4618	Alive	44	7.94097	8.75833		HF	40	85	7.44	2.8	2.8
923	23.4618	Alive	44	8.75833	8.92986		HF	42	109	7.41	1.3	1.7
924	23.4618	Alive	44	8.92986	9.72708		HF	42	109	7.41	1.3	1.7
925	23.4618	Alive	44	9.72708	9.95486		HF	36	141	7.53	1.7	7.1
926	23.4618	Alive	44	9.95486	10.7035		HF	36	141	7.53	1.7	7.1
927	23.4618	Alive	44	10.7035	10.9132		HF	46	141	7.4	2.4	3.1
928	23.4618	Alive	44	10.9132	11.7569		HF	46	141	7.4	2.4	3.1
929	23.4618	Alive	44	11.7569	11.9076		HF	47	80	7.38	2	2
930	23.4618	Alive	44	11.9076	12.9049		OT	47	80	7.38	2	2
931	23.4618	Alive	44	12.9049	12.9542		OT	47	80	7.38	2	2
932	23.4618	Alive	44	12.9542	13.7146		OT	47	98	7.4	2.6	3.5
933	23.4618	Alive	44	13.7146	13.9854		OT	46	85	7.39	1.9	2.2
934	23.4618	Alive	44	13.9854	14.7326		OT	46	85	7.39	1.9	2.2
935	23.4618	Alive	44	14.7326	14.9264		OT	42	118	7.45	0.7	4.7
936	23.4618	Alive	44	14.9264	15.9042		OT	42	118	7.45	0.7	4.7
937	23.4618	Alive	44	15.9042	16.9486		OT	42	118	7.45	0.7	4.7
938	23.4618	Alive	44	16.9486	17.8306		OT	42	118	7.45	0.7	4.7
939	23.4618	Alive	44	17.8306	18.8382		OT	42	118	7.45	0.7	4.7
940	23.4618	Alive	44	18.8382	19.8479		OT	42	118	7.45	0.7	4.7
941	23.4618	Alive	44	19.8479	21.2882		OT	42	118	7.45	0.7	4.7
942	23.4618	Alive	44	21.2882	21.9201		OT	42	118	7.45	0.7	4.7
943	23.4618	Alive	44	21.9201	23.4618	Alive	OT	42	118	7.45	0.7	4.7
944	15.4875	Alive	36	0	0.125694		OT	NA	NA	NA	NA	NA
945	15.4875	Alive	36	0.125694	0.874306		OT	36	59	7.44	1.5	0.4
946	15.4875	Alive	36	0.874306	1.91111		OT	36	59	7.44	1.5	0.4
947	15.4875	Alive	36	1.91111	1.925		OT	49	43	7.31	3.5	-2
948	15.4875	Alive	36	1.925	3.01458		HF	49	43	7.31	3.5	-2
949	15.4875	Alive	36	3.01458	3.96181		HF	49	43	7.31	3.5	-2
950	15.4875	Alive	36	3.96181	4.91319		NIV	49	43	7.31	3.5	-2
951	15.4875	Alive	36	4.91319	5.96389		HF	49	43	7.31	3.5	-2
952	15.4875	Alive	36	5.96389	6.97639		OT	49	43	7.31	3.5	-2
953	15.4875	Alive	36	6.97639	7.80486		OT	49	43	7.31	3.5	-2
954	15.4875	Alive	36	7.80486	7.92292		OT	44	118	7.33	2.3	-2.7
955	15.4875	Alive	36	7.92292	8.76389		OT	44	118	7.33	2.3	-2.7
956	15.4875	Alive	36	8.76389	8.93472		OT	37	137	7.42	1.6	-0.3
957	15.4875	Alive	36	8.93472	9.70833		OT	37	137	7.42	1.6	-0.3
958	15.4875	Alive	36	9.70833	10.7854		OT	37	96	7.4	1.3	-1.6
959	15.4875	Alive	36	10.7854	10.9271		OT	40	115	7.4	1.3	0
960	15.4875	Alive	36	10.9271	11.7528		OT	40	115	7.4	1.3	0
961	15.4875	Alive	36	11.7528	12.7326		OT	38	113	7.41	1.7	-0.3
962	15.4875	Alive	36	12.7326	13.7833		OT	42	88	7.39	1.5	0.3
963	15.4875	Alive	36	13.7833	15.4875	Alive	OT	40	90	7.43	1.2	2
964	25.2681	Alive	63	0	0.741667		OT	NA	NA	NA	NA	NA
965	25.2681	Alive	63	0.741667	1.18611		IV	NA	NA	NA	NA	NA
966	25.2681	Alive	63	1.18611	1.70903		IV	NA	NA	NA	NA	NA
967	25.2681	Alive	63	1.70903	2.70903		IV	NA	NA	NA	NA	NA
968	25.2681	Alive	63	2.70903	2.83819		IV	NA	NA	NA	NA	NA
969	25.2681	Alive	63	2.83819	3.6625		IV	31	56	7.3	2.5	-10
970	25.2681	Alive	63	3.6625	3.68889		IV	31	56	7.3	2.5	-10
971	25.2681	Alive	63	3.68889	4.66667		IV	31	56	7.3	2.5	-10
972	25.2681	Alive	63	4.66667	4.71597		IV	45	32	7.39	0.9	1.9
973	25.2681	Alive	63	4.71597	6.67778		IV	45	32	7.39	0.9	1.9
974	25.2681	Alive	63	6.67778	7.58611		IV	45	32	7.39	0.9	1.9
975	25.2681	Alive	63	7.58611	7.74444		IV	32	63	7.26	1.7	-11.5
976	25.2681	Alive	63	7.74444	7.97639		IV	32	63	7.26	1.7	-11.5
977	25.2681	Alive	63	7.97639	8.20347		IV	37	76	7.41	0.7	-1
978	25.2681	Alive	63	8.20347	8.54306		IV	44	28	7.43	0.5	4.5
979	25.2681	Alive	63	8.54306	8.775		IV	41	111	7.47	0.3	5.6
980	25.2681	Alive	63	8.775	9.54931		IV	41	111	7.47	0.3	5.6
981	25.2681	Alive	63	9.54931	9.76736		IV	46	88	7.38	0.4	1.9
982	25.2681	Alive	63	9.76736	10.5653		IV	46	88	7.38	0.4	1.9
983	25.2681	Alive	63	10.5653	10.759		IV	39	92	7.37	0.4	-2.6
984	25.2681	Alive	63	10.759	11.534		IV	39	92	7.37	0.4	-2.6
985	25.2681	Alive	63	11.534	11.7319		IV	35	67	7.33	0.5	-6.6
986	25.2681	Alive	63	11.7319	12.2285		IV	35	67	7.33	0.5	-6.6
987	25.2681	Alive	63	12.2285	12.5062		IV	40	98	7.49	0.3	6.6
988	25.2681	Alive	63	12.5062	12.5069		IV	48	26	7.43	0.4	6.9
989	25.2681	Alive	63	12.5069	12.7285		IV	63	24	7.45	0.4	17.7
990	25.2681	Alive	63	12.7285	13.7458		IV	63	24	7.45	0.4	17.7
991	25.2681	Alive	63	13.7458	14.7299		IV	63	24	7.45	0.4	17.7
992	25.2681	Alive	63	14.7299	14.984		IV	63	24	7.45	0.4	17.7
993	25.2681	Alive	63	14.984	15.5188		IV	35	89	7.41	0.2	-2.3
994	25.2681	Alive	63	15.5188	15.716		IV	35	93	7.33	0.3	-6.8
995	25.2681	Alive	63	15.716	15.9632		IV	35	93	7.33	0.3	-6.8
996	25.2681	Alive	63	15.9632	16.2563		IV	36	72	7.45	0.5	0.9
997	25.2681	Alive	63	16.2563	16.4236		IV	46	25	7.45	0.4	7.4
998	25.2681	Alive	63	16.4236	16.5382		IV	45	42	7.45	0.3	6.7
999	25.2681	Alive	63	16.5382	16.7625		IV	39	83	7.48	0.3	5.1
1000	25.2681	Alive	63	16.7625	17.7347		IV	39	83	7.48	0.3	5.1
1001	25.2681	Alive	63	17.7347	18.184		IV	39	83	7.48	0.3	5.1
1002	25.2681	Alive	63	18.184	25.2681	Alive	IV	40	75	7.39	0.7	-0.7
1003	32.2639	Alive	78	0	1.69097		OT	NA	NA	NA	NA	NA
1004	32.2639	Alive	78	1.69097	2.80208		OT	NA	NA	NA	NA	NA
1005	32.2639	Alive	78	2.80208	3.70764		OT	NA	NA	NA	NA	NA
1006	32.2639	Alive	78	3.70764	3.74167		OT	48	124	7.44	2.3	7.6
1007	32.2639	Alive	78	3.74167	4.76597		OT	48	124	7.44	2.3	7.6
1008	32.2639	Alive	78	4.76597	5.69653		OT	48	124	7.44	2.3	7.6
1009	32.2639	Alive	78	5.69653	6.70069		OT	48	124	7.44	2.3	7.6
1010	32.2639	Alive	78	6.70069	6.95278		OT	48	124	7.44	2.3	7.6
1011	32.2639	Alive	78	6.95278	7.82639		OT	46	123	7.4	2.1	3.4
1012	32.2639	Alive	78	7.82639	9.82708		OT	44	131	7.48	1.2	8.5
1013	32.2639	Alive	78	9.82708	9.85764		OT	40	121	7.48	1.5	5.8
1014	32.2639	Alive	78	9.85764	11.709		OT	41	77	7.49	1.7	7.2
1015	32.2639	Alive	78	11.709	12.7083		OT	41	77	7.49	1.7	7.2
1016	32.2639	Alive	78	12.7083	13.3458		OT	41	77	7.49	1.7	7.2
1017	32.2639	Alive	78	13.3458	13.5271		OT	44	159	7.48	1.2	8.4
1018	32.2639	Alive	78	13.5271	13.7063		OT	45	156	7.45	1.8	6.6
1019	32.2639	Alive	78	13.7063	13.7181		OT	45	156	7.45	1.8	6.6
1020	32.2639	Alive	78	13.7181	14.6951		OT	49	88	7.41	2.3	5
1021	32.2639	Alive	78	14.6951	15.7139		OT	45	83	7.45	2.1	6.6
1022	32.2639	Alive	78	15.7139	16.6931		OT	45	83	7.45	2.1	6.6
1023	32.2639	Alive	78	16.6931	17.6958		OT	45	83	7.45	2.1	6.6
1024	32.2639	Alive	78	17.6958	18.559		OT	45	83	7.45	2.1	6.6
1025	32.2639	Alive	78	18.559	18.6681		OT	51	79	7.47	1	11.8
1026	32.2639	Alive	78	18.6681	19.666		OT	51	79	7.47	1	11.8
1027	32.2639	Alive	78	19.666	20.6743		OT	51	79	7.47	1	11.8
1028	32.2639	Alive	78	20.6743	21.6451		OT	51	79	7.47	1	11.8
1029	32.2639	Alive	78	21.6451	22.7146		OT	51	79	7.47	1	11.8
1030	32.2639	Alive	78	22.7146	23.6806		OT	51	79	7.47	1	11.8
1031	32.2639	Alive	78	23.6806	24.6576		OT	51	79	7.47	1	11.8
1032	32.2639	Alive	78	24.6576	25.1292		OT	51	79	7.47	1	11.8
1033	32.2639	Alive	78	25.1292	25.6979		OT	42	92	7.42	1.8	2.4
1034	32.2639	Alive	78	25.6979	26.625		OT	42	92	7.42	1.8	2.4
1035	32.2639	Alive	78	26.625	27.5375		OT	42	92	7.42	1.8	2.4
1036	32.2639	Alive	78	27.5375	27.641		OT	41	154	7.43	1.2	2.6
1037	32.2639	Alive	78	27.641	28.6549		OT	41	154	7.43	1.2	2.6
1038	32.2639	Alive	78	28.6549	30.5451		OT	41	154	7.43	1.2	2.6
1039	32.2639	Alive	78	30.5451	31.6285		OT	44	94	7.4	1.6	2.1
1040	32.2639	Alive	78	31.6285	32.2639	Alive	OT	44	94	7.4	1.6	2.1
1041	20.3028	Alive	62	0	1.74028		OT	NA	NA	NA	NA	NA
1042	20.3028	Alive	62	1.74028	2.61944		OT	NA	NA	NA	NA	NA
1043	20.3028	Alive	62	2.61944	2.7375		OT	48	77	7.43	1.1	6.2
1044	20.3028	Alive	62	2.7375	3.69444		OT	48	77	7.43	1.1	6.2
1045	20.3028	Alive	62	3.69444	3.70833		OT	43	111	7.47	1.6	6.7
1046	20.3028	Alive	62	3.70833	4.77153		OT	43	111	7.47	1.6	6.7
1047	20.3028	Alive	62	4.77153	5.67083		OT	43	111	7.47	1.6	6.7
1048	20.3028	Alive	62	5.67083	6.71944		OT	43	111	7.47	1.6	6.7
1049	20.3028	Alive	62	6.71944	7.66181		OT	43	111	7.47	1.6	6.7
1050	20.3028	Alive	62	7.66181	8.62083		OT	43	111	7.47	1.6	6.7
1051	20.3028	Alive	62	8.62083	8.7625		OT	39	106	7.4	3	-0.5
1052	20.3028	Alive	62	8.7625	9.57778		OT	39	106	7.4	3	-0.5
1053	20.3028	Alive	62	9.57778	9.74514		OT	31	174	7.48	2.5	0.1
1054	20.3028	Alive	62	9.74514	10.7569		OT	31	174	7.48	2.5	0.1
1055	20.3028	Alive	62	10.7569	11.6021		OT	31	174	7.48	2.5	0.1
1056	20.3028	Alive	62	11.6021	11.7333		OT	39	128	7.41	2.5	0.1
1057	20.3028	Alive	62	11.7333	12.5993		OT	39	128	7.41	2.5	0.1
1058	20.3028	Alive	62	12.5993	12.8292		OT	37	116	7.43	2.1	0.5
1059	20.3028	Alive	62	12.8292	13.5444		OT	37	116	7.43	2.1	0.5
1060	20.3028	Alive	62	13.5444	13.7632		OT	38	112	7.42	2	0.3
1061	20.3028	Alive	62	13.7632	14.5986		OT	38	112	7.42	2	0.3
1062	20.3028	Alive	62	14.5986	16.7458		OT	39	93	7.41	2	0.2
1063	20.3028	Alive	62	16.7458	17.6931		OT	39	93	7.41	2	0.2
1064	20.3028	Alive	62	17.6931	20.3028	Alive	OT	39	93	7.41	2	0.2
1065	36.259	Alive	65	0	0.671528		OT	NA	NA	NA	NA	NA
1066	36.259	Alive	65	0.671528	0.956944		OT	40	29	7.53	7.3	9.8
1067	36.259	Alive	65	0.956944	1.59792		OT	42	39	7.54	4.8	12.2
1068	36.259	Alive	65	1.59792	1.63681		NIV	42	39	7.54	4.8	12.2
1069	36.259	Alive	65	1.63681	2.70764		NIV	44	63	7.49	3.1	9.2
1070	36.259	Alive	65	2.70764	3.67569		NIV	44	63	7.49	3.1	9.2
1071	36.259	Alive	65	3.67569	3.825		NIV	44	63	7.49	3.1	9.2
1072	36.259	Alive	65	3.825	4.71181		NIV	38	54	7.49	2.6	5.1
1073	36.259	Alive	65	4.71181	5.71736		NIV	38	54	7.49	2.6	5.1
1074	36.259	Alive	65	5.71736	6.61597		NIV	38	54	7.49	2.6	5.1
1075	36.259	Alive	65	6.61597	7.65069		NIV	38	54	7.49	2.6	5.1
1076	36.259	Alive	65	7.65069	8.625		NIV	38	54	7.49	2.6	5.1
1077	36.259	Alive	65	8.625	9.73403		NIV	38	54	7.49	2.6	5.1
1078	36.259	Alive	65	9.73403	10.6146		OT	38	54	7.49	2.6	5.1
1079	36.259	Alive	65	10.6146	10.6354		HF	38	54	7.49	2.6	5.1
1080	36.259	Alive	65	10.6354	11.5625		HF	46	66	7.45	1	6.8
1081	36.259	Alive	65	11.5625	11.7556		HF	44	73	7.44	1.7	5.1
1082	36.259	Alive	65	11.7556	12.7312		HF	44	73	7.44	1.7	5.1
1083	36.259	Alive	65	12.7312	13.6965		HF	44	73	7.44	1.7	5.1
1084	36.259	Alive	65	13.6965	14.5549		HF	44	73	7.44	1.7	5.1
1085	36.259	Alive	65	14.5549	14.7271		HF	44	113	7.47	1.3	7.5
1086	36.259	Alive	65	14.7271	15.7382		HF	44	113	7.47	1.3	7.5
1087	36.259	Alive	65	15.7382	16.4965		HF	44	113	7.47	1.3	7.5
1088	36.259	Alive	65	16.4965	16.6125		HF	44	92	7.46	1.6	6.7
1089	36.259	Alive	65	16.6125	17.5542		HF	44	92	7.46	1.6	6.7
1090	36.259	Alive	65	17.5542	17.7104		HF	45	67	7.47	1	8.2
1091	36.259	Alive	65	17.7104	19.5306		HF	45	67	7.47	1	8.2
1092	36.259	Alive	65	19.5306	19.866		HF	44	74	7.44	1.7	5.1
1093	36.259	Alive	65	19.866	20.5299		HF	44	74	7.44	1.7	5.1
1094	36.259	Alive	65	20.5299	20.7444		HF	46	101	7.43	1.7	5.4
1095	36.259	Alive	65	20.7444	21.5056		HF	46	101	7.43	1.7	5.4
1096	36.259	Alive	65	21.5056	21.7688		HF	44	71	7.43	1.8	4.3
1097	36.259	Alive	65	21.7688	22.809		HF	44	71	7.43	1.8	4.3
1098	36.259	Alive	65	22.809	23.6792		HF	44	71	7.43	1.8	4.3
1099	36.259	Alive	65	23.6792	24.6757		HF	44	71	7.43	1.8	4.3
1100	36.259	Alive	65	24.6757	25.6965		HF	44	71	7.43	1.8	4.3
1101	36.259	Alive	65	25.6965	25.7		HF	44	71	7.43	1.8	4.3
1102	36.259	Alive	65	25.7	26.6826		HF	45	108	7.41	2	3
1103	36.259	Alive	65	26.6826	27.5903		OT	45	108	7.41	2	3
1104	36.259	Alive	65	27.5903	27.7035		OT	49	81	7.38	1.3	3.1
1105	36.259	Alive	65	27.7035	28.7146		OT	49	81	7.38	1.3	3.1
1106	36.259	Alive	65	28.7146	29.6736		OT	49	81	7.38	1.3	3.1
1107	36.259	Alive	65	29.6736	30.6882		OT	49	81	7.38	1.3	3.1
1108	36.259	Alive	65	30.6882	30.7486		OT	45	86	7.41	1.6	3.3
1109	36.259	Alive	65	30.7486	31.7674		OT	45	86	7.41	1.6	3.3
1110	36.259	Alive	65	31.7674	32.7715		OT	45	86	7.41	1.6	3.3
1111	36.259	Alive	65	32.7715	33.6674		OT	45	86	7.41	1.6	3.3
1112	36.259	Alive	65	33.6674	34.5014		OT	45	86	7.41	1.6	3.3
1113	36.259	Alive	65	34.5014	34.7111		OT	48	85	7.41	1.6	5
1114	36.259	Alive	65	34.7111	35.6743		OT	48	85	7.41	1.6	5
1115	36.259	Alive	65	35.6743	36.259	Alive	OT	48	85	7.41	1.6	5
1116	33.1771	Alive	75	0	4.66597		OT	NA	NA	NA	NA	NA
1117	33.1771	Alive	75	4.66597	7.60278		NIV	NA	NA	NA	NA	NA
1118	33.1771	Alive	75	7.60278	8.63681		NIV	NA	NA	NA	NA	NA
1119	33.1771	Alive	75	8.63681	9.64583		OT	NA	NA	NA	NA	NA
1120	33.1771	Alive	75	9.64583	10.5493		OT	NA	NA	NA	NA	NA
1121	33.1771	Alive	75	10.5493	10.6556		NIV	NA	NA	NA	NA	NA
1122	33.1771	Alive	75	10.6556	11.6201		NIV	NA	NA	NA	NA	NA
1123	33.1771	Alive	75	11.6201	12.616		NIV	NA	NA	NA	NA	NA
1124	33.1771	Alive	75	12.616	13.5896		NIV	NA	NA	NA	NA	NA
1125	33.1771	Alive	75	13.5896	14.5521		NIV	NA	NA	NA	NA	NA
1126	33.1771	Alive	75	14.5521	15.4951		NIV	NA	NA	NA	NA	NA
1127	33.1771	Alive	75	15.4951	15.6368		NIV	48	48	7.42	2.5	5.3
1128	33.1771	Alive	75	15.6368	16.4229		NIV	48	48	7.42	2.5	5.3
1129	33.1771	Alive	75	16.4229	16.6181		NIV	46	59	7.43	2	5.2
1130	33.1771	Alive	75	16.6181	17.384		NIV	46	59	7.43	2	5.2
1131	33.1771	Alive	75	17.384	17.6076		NIV	43	83	7.45	1.3	5.3
1132	33.1771	Alive	75	17.6076	18.4736		HF	43	83	7.45	1.3	5.3
1133	33.1771	Alive	75	18.4736	18.6924		HF	43	91	7.44	1.3	4.5
1134	33.1771	Alive	75	18.6924	19.4729		HF	43	91	7.44	1.3	4.5
1135	33.1771	Alive	75	19.4729	19.5917		HF	44	71	7.43	1.9	4.1
1136	33.1771	Alive	75	19.5917	20.4375		OT	44	71	7.43	1.9	4.1
1137	33.1771	Alive	75	20.4375	20.6535		OT	45	83	7.39	2.7	1.7
1138	33.1771	Alive	75	20.6535	21.4722		OT	45	83	7.39	2.7	1.7
1139	33.1771	Alive	75	21.4722	22.6583		OT	45	67	7.44	1.8	5.6
1140	33.1771	Alive	75	22.6583	23.4326		HF	45	67	7.44	1.8	5.6
1141	33.1771	Alive	75	23.4326	23.6889		HF	44	68	7.41	1.7	2.7
1142	33.1771	Alive	75	23.6889	24.4444		HF	44	68	7.41	1.7	2.7
1143	33.1771	Alive	75	24.4444	24.6215		HF	43	162	7.42	1.7	3
1144	33.1771	Alive	75	24.6215	25.6285		HF	43	162	7.42	1.7	3
1145	33.1771	Alive	75	25.6285	26.0924		HF	43	162	7.42	1.7	3
1146	33.1771	Alive	75	26.0924	26.5215		HF	43	86	7.42	1.9	3
1147	33.1771	Alive	75	26.5215	26.6535		HF	46	76	7.38	1.7	1.5
1148	33.1771	Alive	75	26.6535	27.5618		HF	46	76	7.38	1.7	1.5
1149	33.1771	Alive	75	27.5618	27.816		HF	49	62	7.34	3.4	-0.1
1150	33.1771	Alive	75	27.816	28.6819		HF	49	62	7.34	3.4	-0.1
1151	33.1771	Alive	75	28.6819	30.6576		OT	49	62	7.34	3.4	-0.1
1152	33.1771	Alive	75	30.6576	32.5639		OT	49	62	7.34	3.4	-0.1
1153	33.1771	Alive	75	32.5639	33.1771	Alive	OT	45	114	7.43	2.5	4.8
1154	32.2472	Alive	64	0	0.60625		OT	NA	NA	NA	NA	NA
1155	32.2472	Alive	64	0.60625	1.66528		OT	NA	NA	NA	NA	NA
1156	32.2472	Alive	64	1.66528	1.77014		OT	39	36	7.48	3.1	5.1
1157	32.2472	Alive	64	1.77014	2.63819		HF	39	36	7.48	3.1	5.1
1158	32.2472	Alive	64	2.63819	3.70764		HF	44	20	7.46	2.1	6.6
1159	32.2472	Alive	64	3.70764	4.60625		HF	44	20	7.46	2.1	6.6
1160	32.2472	Alive	64	4.60625	5.66389		NIV	44	20	7.46	2.1	6.6
1161	32.2472	Alive	64	5.66389	6.61944		NIV	44	20	7.46	2.1	6.6
1162	32.2472	Alive	64	6.61944	7.55069		HF	44	20	7.46	2.1	6.6
1163	32.2472	Alive	64	7.55069	7.71389		HF	42	73	7.43	2.6	3.2
1164	32.2472	Alive	64	7.71389	8.53125		HF	42	73	7.43	2.6	3.2
1165	32.2472	Alive	64	8.53125	8.69514		HF	44	86	7.42	2	3.5
1166	32.2472	Alive	64	8.69514	9.52847		HF	44	86	7.42	2	3.5
1167	32.2472	Alive	64	9.52847	9.69861		HF	44	107	7.42	1.7	3.6
1168	32.2472	Alive	64	9.69861	10.5451		HF	44	107	7.42	1.7	3.6
1169	32.2472	Alive	64	10.5451	10.6729		HF	43	111	7.42	1.7	3
1170	32.2472	Alive	64	10.6729	11.5437		HF	43	111	7.42	1.7	3
1171	32.2472	Alive	64	11.5437	11.7368		HF	44	87	7.42	1.5	3.5
1172	32.2472	Alive	64	11.7368	12.525		HF	44	87	7.42	1.5	3.5
1173	32.2472	Alive	64	12.525	12.6785		HF	42	83	7.42	1.6	2.4
1174	32.2472	Alive	64	12.6785	13.5431		OT	42	83	7.42	1.6	2.4
1175	32.2472	Alive	64	13.5431	13.7438		OT	43	70	7.42	1.4	2.9
1176	32.2472	Alive	64	13.7438	14.7389		HF	43	70	7.42	1.4	2.9
1177	32.2472	Alive	64	14.7389	14.9632		HF	43	70	7.42	1.4	2.9
1178	32.2472	Alive	64	14.9632	15.5236		HF	42	58	7.41	1.9	1.7
1179	32.2472	Alive	64	15.5236	15.7167		HF	44	70	7.39	1.3	1.3
1180	32.2472	Alive	64	15.7167	16.5382		HF	44	70	7.39	1.3	1.3
1181	32.2472	Alive	64	16.5382	16.6938		HF	48	70	7.42	1.2	5.5
1182	32.2472	Alive	64	16.6938	17.6778		HF	48	70	7.42	1.2	5.5
1183	32.2472	Alive	64	17.6778	18.5368		HF	48	70	7.42	1.2	5.5
1184	32.2472	Alive	64	18.5368	18.7208		HF	57	38	7.43	1.1	11.7
1185	32.2472	Alive	64	18.7208	19.6361		NIV	57	38	7.43	1.1	11.7
1186	32.2472	Alive	64	19.6361	19.7042		NIV	69	50	7.32	2.3	8.9
1187	32.2472	Alive	64	19.7042	20.6903		NIV	69	50	7.32	2.3	8.9
1188	32.2472	Alive	64	20.6903	21.6319		NIV	69	50	7.32	2.3	8.9
1189	32.2472	Alive	64	21.6319	21.6889		HF	69	50	7.32	2.3	8.9
1190	32.2472	Alive	64	21.6889	21.6903		HF	56	81	7.43	1.3	9.7
1191	32.2472	Alive	64	21.6903	22.6569		HF	50	52	7.49	1.2	12.9
1192	32.2472	Alive	64	22.6569	22.6854		HF	50	52	7.49	1.2	12.9
1193	32.2472	Alive	64	22.6854	23.5792		HF	51	76	7.47	1.2	11.8
1194	32.2472	Alive	64	23.5792	23.6861		HF	40	123	7.41	0.9	0.7
1195	32.2472	Alive	64	23.6861	24.5465		HF	40	123	7.41	0.9	0.7
1196	32.2472	Alive	64	24.5465	24.6743		HF	50	87	7.42	1.3	6.8
1197	32.2472	Alive	64	24.6743	25.6486		HF	50	87	7.42	1.3	6.8
1198	32.2472	Alive	64	25.6486	25.6611		HF	50	87	7.42	1.3	6.8
1199	32.2472	Alive	64	25.6611	26.7312		HF	48	91	7.4	2.1	4.2
1200	32.2472	Alive	64	26.7312	27.7125		HF	48	91	7.4	2.1	4.2
1201	32.2472	Alive	64	27.7125	27.7569		HF	48	91	7.4	2.1	4.2
1202	32.2472	Alive	64	27.7569	28.6562		HF	44	106	7.41	0.7	2.8
1203	32.2472	Alive	64	28.6562	29.5132		HF	44	106	7.41	0.7	2.8
1204	32.2472	Alive	64	29.5132	29.6903		HF	45	75	7.41	1.4	3.3
1205	32.2472	Alive	64	29.6903	30.5875		HF	45	75	7.41	1.4	3.3
1206	32.2472	Alive	64	30.5875	30.6472		HF	45	75	7.41	1.4	3.3
1207	32.2472	Alive	64	30.6472	30.6694		OT	45	75	7.41	1.4	3.3
1208	32.2472	Alive	64	30.6694	31.6458		OT	51	111	7.35	1.7	2.3
1209	32.2472	Alive	64	31.6458	32.2472	Alive	OT	51	111	7.35	1.7	2.3
